# Supplementary material for: Multi-omics analysis reveals substantial linkages between the oral-gut microbiomes and inflamm-aging molecules in elderly pigs
Source: Front Microbiol. 2023 Sep 15;14:1250891. doi: 10.3389/fmicb.2023.1250891 (PMC10542583; doi:10.3389/fmicb.2023.1250891)
Supplement: Supplementary file 2 [file Data_Sheet_2.xlsx]

## Sheet: Table S1
Supplementary Table 1. Significantly different microbial species across three groups of pigs in faeces samples
Species	Mean_Ad	Mean_Ma	Mean_Oa	P-value	FDR
g__Methanobrevibacter;s__Methanobrevibacter gottschalkii	19548.8	12582.1	15419.1	0.387807	0.487086
g__Methanobrevibacter;s__Methanobrevibacter millerae	10537.1	11516.2	10029.2	0.705403	0.738322
g__Methanobrevibacter;s__Methanobrevibacter olleyae	44951.8	34417.3	43382.7	0.483752	0.555015
g__Methanobrevibacter;s__Methanobrevibacter ruminantium	29415.8	21425.7	27774	0.484313	0.555015
g__Methanobrevibacter;s__Methanobrevibacter sp. YE315	42716.3	59272.5	44038.1	0.23849	0.32559
g__Actinomyces;s__Actinomyces radicidentis	259.812	39581	230.377	0.00626696	0.0188582
g__Bifidobacterium;s__Bifidobacterium pseudolongum	1591.51	40249.1	353.894	0.000936707	0.00507114
g__Corynebacterium;s__Corynebacterium sp. Marseille-P4122	1572.87	22995.8	9242.87	0.000143513	0.00142417
g__Corynebacterium;s__Corynebacterium xerosis	19777.3	304704	53892.2	0.00028476	0.00198555
g__Brachybacterium;s__Brachybacterium nesterenkovii	2466.75	26616	2855.1	0.000128099	0.00142417
g__Collinsella;s__Collinsella aerofaciens	28441.4	1365.51	4077.78	9.84924e-06	0.00041781
g__Bacteroides;s__Bacteroides fragilis	194427	10032.1	28044.1	1.51372e-05	0.000426598
g__Bacteroides;s__Bacteroides plebeius	87193.1	3462.2	13076.3	0.000248637	0.00185886
g__Bacteroides;s__Bacteroides plebeius CAG:211	26694	296.52	3475.63	1.90724e-06	0.000299436
g__Bacteroides;s__Bacteroides sp. 43_108	50081.3	59816.1	49075	0.527089	0.599659
g__Bacteroides;s__Bacteroides sp. CAG:1060	59736.1	144407	78925.1	0.00414283	0.0141396
g__Bacteroides;s__Bacteroides sp. CAG:1060_57_27	23135.6	45896.7	31242.8	0.00972136	0.0238477
g__Bacteroides;s__Bacteroides sp. CAG:545	17959.9	12983.5	14043.4	0.714181	0.73853
g__Bacteroides;s__Bacteroides sp. CAG:709	20951.2	14524	15792.2	0.667219	0.703042
g__Bacteroides;s__Bacteroides sp. CAG:770	19679.2	14449.5	15217.5	0.664645	0.703042
g__Prevotella;s__Prevotella copri	26668.2	6257.72	12432.2	0.109674	0.165566
g__Prevotella;s__Prevotella ruminicola	9787.34	9009.47	10800.6	0.442607	0.542857
g__Prevotella;s__Prevotella sp. CAG:279	23243.3	19236	85683.7	0.01173	0.02669
g__Prevotella;s__Prevotella sp. P2-180	57263.7	27619.1	82184	0.0473749	0.0782933
g__Prevotella;s__Prevotella sp. P3-122	40380.8	29067.6	56871.2	0.0511425	0.0811047
g__Prevotella;s__Prevotella sp. P5-92	48600.9	21038.4	72278.6	0.0417023	0.0711659
g__Alistipes;s__Alistipes sp. CAG:435	20845.8	19330.7	18008.2	0.729243	0.748308
g__Alistipes;s__Alistipes sp. CAG:514	9944.52	11575.2	10421.3	0.660037	0.703042
g__Alistipes;s__Alistipes sp. CAG:831	72557.1	19747.3	13414.6	0.00348016	0.0121419
g__Unclassified;s__Bacteroidales bacterium WCE2004	32739.7	53606.1	40525.2	0.031941	0.0563454
g__Unclassified;s__Bacteroidales bacterium WCE2008	18442.3	18912	20015.4	0.625032	0.676759
g__Chlamydia;s__Chlamydia trachomatis	21354	10189.2	13781.2	0.00140879	0.00650529
g__Listeria;s__Listeria monocytogenes	12678	22039.1	15450.5	0.0017197	0.00749981
g__Enterococcus;s__Enterococcus cecorum	77304.1	2021.51	4174.31	1.63031e-05	0.000426598
g__Lactobacillus;s__Lactobacillus amylovorus	36214.7	124411	70262.3	0.0172374	0.0338283
g__Lactobacillus;s__Lactobacillus johnsonii	32456.7	51143.9	115699	0.0107531	0.0255794
g__Lactobacillus;s__Lactobacillus reuteri	128026	143779	315681	0.213451	0.296565
g__Streptococcus;s__Streptococcus equinus	17598.2	10593.1	17393.8	0.301893	0.398296
g__Streptococcus;s__Streptococcus gallolyticus	40833.4	26596.4	43322.2	0.336135	0.439777
g__Butyricicoccus;s__Butyricicoccus pullicaecorum	15104.2	16577.4	32246.5	0.00222195	0.00918014
g__Butyricicoccus;s__Butyricicoccus sp. BB10	75456	54693.3	70516.7	0.460403	0.544455
g__Clostridium;s__Clostridium botulinum	9981.2	16190.2	9814.31	0.00112155	0.00568011
g__Clostridium;s__Clostridium butyricum	12994.7	22750.1	12678.4	0.00263483	0.00984924
g__Clostridium;s__Clostridium celatum	30699.6	132506	48831	7.05882e-05	0.00107882
g__Clostridium;s__Clostridium disporicum	29011.8	130810	48190.3	9.74347e-05	0.00117671
g__Clostridium;s__Clostridium nigeriense	17074	3205.24	9919.06	0.0788435	0.122559
g__Clostridium;s__Clostridium perfringens	14223.2	53830.1	12723.6	5.30308e-05	0.000925093
g__Clostridium;s__Clostridium sp. CAG:1024	91796.5	62951.2	64582.3	0.372241	0.471306
g__Clostridium;s__Clostridium sp. CAG:138	358544	210135	293376	0.477806	0.555015
g__Clostridium;s__Clostridium sp. CAG:221	188649	268867	173309	0.00648627	0.0188582
g__Clostridium;s__Clostridium sp. CAG:226	433621	246353	206728	0.0436819	0.0737426
g__Clostridium;s__Clostridium sp. CAG:413	39521.4	56858.3	71992.2	0.103978	0.158491
g__Clostridium;s__Clostridium sp. CAG:452	14585.2	46730.5	19086.9	0.00105348	0.00551323
g__Clostridium;s__Clostridium sp. CAG:510	12566.3	13879.5	16257.6	0.0501443	0.0809253
g__Clostridium;s__Clostridium sp. CAG:762	12658.6	21564.2	8946.96	0.0505139	0.0809253
g__Clostridium;s__Clostridium sp. CAG:914	40862.4	13278.6	39362.5	0.779968	0.791866
g__Clostridium;s__Clostridium sp. KNHs209	15364.2	15522	14236	0.583706	0.645365
g__Clostridium;s__Clostridium sp. Marseille-P299	8085.61	18505.8	10411.4	0.000215591	0.00169239
g__Clostridium;s__Clostridium sp. SCN 57-10	9458.06	11937.6	12523.6	0.102899	0.158383
g__Clostridium;s__uncultured Clostridium sp.	150108	153840	166818	0.144861	0.208653
g__Hungatella;s__Hungatella hathewayi	12493	10299.3	12265.2	0.0535909	0.0841376
g__Anaerovorax;s__Anaerovorax odorimutans	12229.3	13877.9	13912.9	0.341372	0.442937
g__Emergencia;s__Emergencia timonensis	13656.6	15554.2	13044.2	0.0375701	0.065539
g__Eubacterium;s__Eubacterium sp. CAG:115	6440.99	16593.7	12848.8	0.00597371	0.0183897
g__Eubacterium;s__Eubacterium sp. CAG:180	20337.5	32926.9	35451	0.0169992	0.0338283
g__Eubacterium;s__uncultured Eubacterium sp.	121758	121967	121199	0.71501	0.73853
g__Anaerostipes;s__Anaerostipes sp. 992a	18599.4	13342.6	19265.1	0.00802869	0.0221141
g__Blautia;s__uncultured Blautia sp.	9532.67	7996.94	11990.1	0.0160046	0.0332438
g__Cellulosilyticum;s__Cellulosilyticum ruminicola	3676.62	16096.1	10487.2	4.75918e-05	0.000925093
g__Coprococcus;s__Coprococcus catus	9717.86	8492.01	11824.1	0.559844	0.627825
g__Lachnoclostridium;s__Lachnoclostridium phytofermentans	8813.77	15676.7	10505.2	0.000735417	0.00427632
g__Lachnoclostridium;s__[Clostridium] clostridioforme	17959	10256.8	11643.6	0.00313532	0.0114476
g__Marvinbryantia;s__Marvinbryantia formatexigens	17845.5	14822	23759.4	0.0172374	0.0338283
g__Niameybacter;s__Niameybacter massiliensis	3036.97	26108.8	3989.61	1.06448e-05	0.00041781
g__Roseburia;s__Roseburia sp. 499	15311.2	16833.5	16893	0.364272	0.464965
g__Unclassified;s__Lachnospiraceae bacterium 10-1	46865.9	42759.5	54405.1	0.119223	0.176584
g__Unclassified;s__Lachnospiraceae bacterium 28-4	18599.1	18562.7	15938.7	0.201663	0.285234
g__Unclassified;s__Lachnospiraceae bacterium A4	11091.9	10220	11151.6	0.452291	0.544455
g__Unclassified;s__Lachnospiraceae bacterium G11	8031.97	10386.2	10807.9	0.0392321	0.0676861
g__Oscillibacter;s__Oscillibacter ruminantium	11426.4	14903.2	14823	0.00465031	0.0147437
g__Oscillibacter;s__Oscillibacter sp. 1-3	34757.4	83027.3	85642.9	8.87351e-05	0.00116095
g__Oscillibacter;s__Oscillibacter sp. 57_20	14686.7	30358	32995.3	2.78549e-05	0.000624745
g__Oscillibacter;s__Oscillibacter sp. CAG:155	22858.3	53072.8	57561.1	0.00015421	0.00142417
g__Oscillibacter;s__Oscillibacter sp. CAG:241	22402.2	14803.6	22910.9	0.0115948	0.02669
g__Oscillibacter;s__Oscillibacter sp. CAG:241_62_21	23625	15584.7	24484.1	0.00690802	0.0197193
g__Oscillibacter;s__Oscillibacter sp. ER4	57187	54677.4	64472.1	0.433466	0.540112
g__Oscillibacter;s__Oscillibacter sp. PC13	43422.8	90838.6	95930.8	0.00015421	0.00142417
g__Oscillibacter;s__Oscillibacter valericigenes	11093.9	14276.2	14816.1	0.00233553	0.00930296
g__Clostridioides;s__Clostridioides difficile	40499.2	41125.8	37726	0.553391	0.625053
g__Romboutsia;s__Romboutsia ilealis	17974.2	27316.9	17864.1	0.00844889	0.0224826
g__Romboutsia;s__Romboutsia timonensis	128123	207598	131744	0.00637444	0.0188582
g__Terrisporobacter;s__Terrisporobacter glycolicus	116589	95739.3	87373.5	0.446042	0.542857
g__Acetivibrio;s__Acetivibrio ethanolgignens	24065.9	22895.3	23294.7	0.781779	0.791866
g__Anaerotruncus;s__Anaerotruncus sp. CAG:390	16890	14635.2	16311.2	0.255671	0.340172
g__Angelakisella;s__Angelakisella massiliensis	11392	19387.2	17756.1	0.000651879	0.0039577
g__Faecalibacterium;s__Faecalibacterium prausnitzii	29284.7	22473.7	32161.6	0.0186802	0.0357658
g__Faecalibacterium;s__Faecalibacterium sp. CAG:74	16224.7	15027.1	18258.4	0.127812	0.187537
g__Faecalibacterium;s__Faecalibacterium sp. CAG:74_58_120	31445.5	30527.2	35165.1	0.207033	0.290215
g__Ruminiclostridium;s__[Eubacterium] siraeum	16426.2	16775.1	18757.3	0.464694	0.544455
g__Ruminococcus;s__Ruminococcus albus	8909.22	13764.9	12923.7	0.000312798	0.00204622
g__Ruminococcus;s__Ruminococcus champanellensis	9541.88	22929	20795.1	0.0243231	0.0444038
g__Ruminococcus;s__Ruminococcus flavefaciens	24075.5	110749	72246.6	0.00134859	0.00641602
g__Ruminococcus;s__Ruminococcus sp. CAG:177	96579.1	101107	126490	0.463976	0.544455
g__Ruminococcus;s__Ruminococcus sp. CAG:563	7334.42	9448.49	13466	0.00238294	0.00930296
g__Ruminococcus;s__Ruminococcus sp. CAG:724	14818.6	14231.3	15349.4	0.613782	0.669193
g__Ruminococcus;s__Ruminococcus sp. HUN007	8605.47	9385.58	18743.1	0.0142856	0.0310102
g__Ruminococcus;s__uncultured Ruminococcus sp.	26765.2	28591.7	30768.3	0.0203694	0.0385301
g__Sporobacter;s__Sporobacter termitidis	14684.3	17708.8	16072.2	0.24981	0.335216
g__Unclassified;s__Ruminococcaceae bacterium D5	12430.4	12013	15539.4	0.134657	0.195751
g__Flavonifractor;s__Flavonifractor sp. An100	9171.9	14373.7	14544.9	0.00242943	0.00930296
g__Flavonifractor;s__uncultured Flavonifractor sp.	11828.1	15424.4	16723.1	0.00122014	0.0059863
g__Intestinimonas;s__Intestinimonas butyriciproducens	15726.7	16898.4	17730.2	0.446042	0.542857
g__Unclassified;s__Clostridiales bacterium	65426.1	67227	79972.1	0.0252718	0.0456054
g__Unclassified;s__Clostridiales bacterium 42_27	14227.7	13694.2	17505.2	0.0116127	0.02669
g__Unclassified;s__Clostridiales bacterium 52_15	22996.2	16693.6	19442.3	0.0100305	0.0242275
g__Unclassified;s__Clostridiales bacterium 59_14	16729.1	14681.2	20396.4	0.0153741	0.032618
g__Unclassified;s__Clostridiales bacterium NK3B98	10302.7	9410.78	13508.7	0.00742001	0.0208025
g__Holdemanella;s__Holdemanella biformis	32929.4	2991.76	11015.2	7.55858e-05	0.00107882
g__Turicibacter;s__Turicibacter sanguinis	61939	128818	79891.9	0.00958704	0.0238477
g__Turicibacter;s__Turicibacter sp. H121	8888.25	18078.6	11341.4	0.00897394	0.0230969
g__Unclassified;s__Erysipelotrichaceae bacterium NK3D112	20574.1	8542.46	17920.7	0.000919491	0.00507114
g__Phascolarctobacterium;s__Phascolarctobacterium succinatutens	59498	45040.5	63470.8	0.154579	0.220626
g__Unclassified;s__Firmicutes bacterium ASF500	10607.4	12392	14182.3	0.0177649	0.0344332
g__Unclassified;s__Firmicutes bacterium CAG:103	28674.6	34977.3	43766.2	0.000655415	0.0039577
g__Unclassified;s__Firmicutes bacterium CAG:110	185832	203027	366612	0.00829361	0.0224499
g__Unclassified;s__Firmicutes bacterium CAG:110_56_8	14087.7	15042.5	27789.7	0.00958704	0.0238477
g__Unclassified;s__Firmicutes bacterium CAG:114	46195	57678.2	52611.8	0.226453	0.31187
g__Unclassified;s__Firmicutes bacterium CAG:124	35605.4	38250.7	46777.2	0.0133876	0.0296035
g__Unclassified;s__Firmicutes bacterium CAG:129	49675.7	44688.6	51010.8	0.601105	0.659955
g__Unclassified;s__Firmicutes bacterium CAG:129_59_24	20482.2	19033.7	21494.4	0.84395	0.84936
g__Unclassified;s__Firmicutes bacterium CAG:137	26292.5	30904.4	36560.1	0.0222286	0.0415463
g__Unclassified;s__Firmicutes bacterium CAG:145	43336.1	66110.6	36097.1	0.000173972	0.00151742
g__Unclassified;s__Firmicutes bacterium CAG:170	43277.1	45549.8	54221.7	0.0480944	0.0786544
g__Unclassified;s__Firmicutes bacterium CAG:176	27079.4	18327.1	29692.1	0.0230866	0.0426423
g__Unclassified;s__Firmicutes bacterium CAG:176_63_11	26872	17533.5	29010.6	0.0280513	0.0500461
g__Unclassified;s__Firmicutes bacterium CAG:238	86838.5	127381	72345.1	0.0014643	0.00656844
g__Unclassified;s__Firmicutes bacterium CAG:240	12671	11141.8	19679.9	0.0161537	0.0332438
g__Unclassified;s__Firmicutes bacterium CAG:24053_14	19589.8	19093.9	30130.7	0.00877842	0.0229702
g__Unclassified;s__Firmicutes bacterium CAG:272	27799.9	26375.2	28423.9	0.645656	0.694302
g__Unclassified;s__Firmicutes bacterium CAG:534	37787.2	34162.5	43588.9	0.114349	0.170979
g__Unclassified;s__Firmicutes bacterium CAG:555	68812.4	70785.9	113635	0.00469546	0.0147437
g__Unclassified;s__Firmicutes bacterium CAG:646	29071.1	3759.27	19647.6	0.000188753	0.00155969
g__Unclassified;s__Firmicutes bacterium CAG:83	40619.1	22616.2	35439.8	0.012089	0.0271139
g__Unclassified;s__Firmicutes bacterium CAG:95	13397.4	13966.4	15736	0.249617	0.335216
g__Fusobacterium;s__Fusobacterium mortiferum	30858.1	201.069	567.576	6.51848e-06	0.00041781
g__Fusobacterium;s__Fusobacterium necrophorum	32866	387.976	4793.18	0.00448787	0.0146791
g__Oxalobacter;s__Oxalobacter formigenes	10902.8	13826	13317.6	0.351683	0.452576
g__Desulfovibrio;s__Desulfovibrio piger	63049.8	38151.4	33276.1	0.0144187	0.0310102
g__Escherichia;s__Escherichia coli	122476	79622.3	50486.2	0.00423838	0.014158
g__Treponema;s__Treponema berlinense	15090	14504.3	16475.3	0.566373	0.630642
g__Treponema;s__Treponema brennaborense	13537.2	11379.1	5535.6	0.00328034	0.0117049
g__Treponema;s__Treponema bryantii	111861	87889.5	76251.8	0.865754	0.865754
g__Treponema;s__Treponema porcinum	28824.3	53040.3	33934.9	0.00218448	0.00918014
g__Treponema;s__Treponema succinifaciens	14878.8	13878.9	28464.7	0.0441913	0.0738089
g__Unclassified;s__uncultured bacterium	39203.4	39946	39908.4	0.455096	0.544455
g__Akkermansia;s__Akkermansia glycaniphila	2963.23	27638.8	30396.7	0.000290877	0.00198555
Others	1.19757e+07	1.15595e+07	1.15633e+07	0.0163043	0.0332438

## Sheet: Table S2
Supplementary Table 2. Microbial species in fecal samples that showed significant differences between any two groups of pigs.
Species	Mean_Ad	Mean_Ma	Mean_Oa	Pvalue (Ma vs Ad)	Pvalue (Oa vs Ad)	Pvalue (Oa vs Ma)	FDR (Ma vs Ad)	FDR (Oa vs Ad)	FDR (Oa vs Ma)
g__Methanobrevibacter;s__Methanobrevibacter gottschalkii	19548.8	12582.1	15419.1	0.160685	0.539299	0.566774	0.293344	0.706219	0.706219
g__Methanobrevibacter;s__Methanobrevibacter millerae	10537.1	11516.2	10029.2	0.902462	0.566774	0.436289	0.950917	0.706219	0.606172
g__Methanobrevibacter;s__Methanobrevibacter olleyae	44951.8	34417.3	43382.7	0.967417	0.304591	0.324548	0.9799	0.498133	0.49955
g__Methanobrevibacter;s__Methanobrevibacter ruminantium	29415.8	21425.7	27774	0.436289	0.285441	0.594884	0.600855	0.476747	0.724006
g__Methanobrevibacter;s__Methanobrevibacter sp. YE315	42716.3	59272.5	44038.1	0.267097	0.623594	0.106446	0.441413	0.75311	0.211544
g__Actinomyces;s__Actinomyces radicidentis	259.812	39581	230.377	0.026354	0.249556	0.00230646	0.0626907	0.440228	0.0164597
g__Bifidobacterium;s__Bifidobacterium pseudolongum	1591.51	40249.1	353.894	0.00196295	0.412376	0.00039405	0.0073377	0.605075	0.00773322
g__Corynebacterium;s__Corynebacterium sp. Marseille-P4122	1572.87	22995.8	9242.87	8.81912e-06	0.00315538	0.216857	0.000153845	0.0206024	0.366091
g__Corynebacterium;s__Corynebacterium xerosis	19777.3	304704	53892.2	5.61897e-05	0.126147	0.00426618	0.000441089	0.291252	0.0248071
g__Brachybacterium;s__Brachybacterium nesterenkovii	2466.75	26616	2855.1	8.979e-05	0.412376	0.000174139	0.000640774	0.605075	0.00546796
g__Collinsella;s__Collinsella aerofaciens	28441.4	1365.51	4077.78	1.25066e-06	0.00039405	0.026354	6.54515e-05	0.00682437	0.0738854
g__Bacteroides;s__Bacteroides fragilis	194427	10032.1	28044.1	2.51422e-06	0.000140358	0.106446	7.89466e-05	0.00440724	0.211544
g__Bacteroides;s__Bacteroides plebeius	87193.1	3462.2	13076.3	5.61897e-05	0.00140812	0.324548	0.000441089	0.0122819	0.49955
g__Bacteroides;s__Bacteroides plebeius CAG:211	26694	296.52	3475.63	2.44976e-07	0.000478141	0.00166521	3.84612e-05	0.00682437	0.0145244
g__Bacteroides;s__Bacteroides sp. 43_108	50081.3	59816.1	49075	0.324548	0.967417	0.366875	0.49955	0.986263	0.548566
g__Bacteroides;s__Bacteroides sp. CAG:1060	59736.1	144407	78925.1	0.00166521	0.216857	0.0185537	0.00706591	0.425581	0.0582587
g__Bacteroides;s__Bacteroides sp. CAG:1060_57_27	23135.6	45896.7	31242.8	0.00426618	0.14848	0.0502224	0.0136692	0.328329	0.111055
g__Bacteroides;s__Bacteroides sp. CAG:545	17959.9	12983.5	14043.4	0.436289	0.566774	1	0.600855	0.706219	1
g__Bacteroides;s__Bacteroides sp. CAG:709	20951.2	14524	15792.2	0.412376	0.512486	0.934887	0.593972	0.687695	0.978515
g__Bacteroides;s__Bacteroides sp. CAG:770	19679.2	14449.5	15217.5	0.412376	0.512486	0.902462	0.593972	0.687695	0.978515
g__Prevotella;s__Prevotella copri	26668.2	6257.72	12432.2	0.216857	0.623594	0.0294965	0.370071	0.75311	0.0798439
g__Prevotella;s__Prevotella ruminicola	9787.34	9009.47	10800.6	0.594884	0.389233	0.216857	0.707551	0.581996	0.366091
g__Prevotella;s__Prevotella sp. CAG:279	23243.3	19236	85683.7	0.65287	0.00864181	0.011256	0.74818	0.0399048	0.0410975
g__Prevotella;s__Prevotella sp. P2-180	57263.7	27619.1	82184	0.486365	0.201679	0.00754355	0.625896	0.400806	0.0328982
g__Prevotella;s__Prevotella sp. P3-122	40380.8	29067.6	56871.2	0.460959	0.0408399	0.0408399	0.618551	0.118738	0.0956995
g__Prevotella;s__Prevotella sp. P5-92	48600.9	21038.4	72278.6	0.566774	0.160685	0.00656805	0.679264	0.340914	0.0303289
g__Alistipes;s__Alistipes sp. CAG:435	20845.8	19330.7	18008.2	0.512486	0.806334	0.539299	0.628597	0.89151	0.688373
g__Alistipes;s__Alistipes sp. CAG:514	9944.52	11575.2	10421.3	0.512486	0.594884	0.460959	0.628597	0.729662	0.618551
g__Alistipes;s__Alistipes sp. CAG:831	72557.1	19747.3	13414.6	0.136974	0.00083409	0.0408399	0.259096	0.00935373	0.0956995
g__Unclassified;s__Bacteroidales bacterium WCE2004	32739.7	53606.1	40525.2	0.012799	0.232812	0.106446	0.0340584	0.430017	0.211544
g__Unclassified;s__Bacteroidales bacterium WCE2008	18442.3	18912	20015.4	0.366875	0.486365	0.967417	0.55384	0.669818	0.986263
g__Chlamydia;s__Chlamydia trachomatis	21354	10189.2	13781.2	0.000577781	0.0891948	0.0145192	0.00335969	0.222279	0.0506558
g__Listeria;s__Listeria monocytogenes	12678	22039.1	15450.5	0.000215063	0.566774	0.011256	0.00140687	0.706219	0.0410975
g__Enterococcus;s__Enterococcus cecorum	77304.1	2021.51	4174.31	1.17717e-05	0.000264303	0.0145192	0.000154013	0.00592793	0.0506558
g__Lactobacillus;s__Lactobacillus amylovorus	36214.7	124411	70262.3	0.012799	0.0164317	0.566774	0.0340584	0.067889	0.706219
g__Lactobacillus;s__Lactobacillus johnsonii	32456.7	51143.9	115699	0.00140812	0.0408399	0.967417	0.00631642	0.118738	0.986263
g__Lactobacillus;s__Lactobacillus reuteri	128026	143779	315681	0.324548	0.0891948	0.460959	0.49955	0.222279	0.618551
g__Streptococcus;s__Streptococcus equinus	17598.2	10593.1	17393.8	0.324548	0.436289	0.173609	0.49955	0.617094	0.332398
g__Streptococcus;s__Streptococcus gallolyticus	40833.4	26596.4	43322.2	0.460959	0.366875	0.187268	0.618551	0.570291	0.334104
g__Butyricicoccus;s__Butyricicoccus pullicaecorum	15104.2	16577.4	32246.5	0.65287	0.000996702	0.00426618	0.74818	0.00978014	0.0248071
g__Butyricicoccus;s__Butyricicoccus sp. BB10	75456	54693.3	70516.7	0.201679	0.436289	0.967417	0.359814	0.617094	0.986263
g__Clostridium;s__Clostridium botulinum	9981.2	16190.2	9814.31	0.000996702	0.870194	0.000996702	0.00504782	0.929391	0.0124205
g__Clostridium;s__Clostridium butyricum	12994.7	22750.1	12678.4	0.00166521	0.77484	0.00315538	0.00706591	0.868928	0.0215389
g__Clostridium;s__Clostridium celatum	30699.6	132506	48831	1.17717e-05	0.436289	0.000323458	0.000154013	0.617094	0.0072547
g__Clostridium;s__Clostridium disporicum	29011.8	130810	48190.3	1.55495e-05	0.366875	0.000577781	0.000162751	0.570291	0.00907117
g__Clostridium;s__Clostridium nigeriense	17074	3205.24	9919.06	0.0145192	0.324548	0.412376	0.037369	0.519939	0.588573
g__Clostridium;s__Clostridium perfringens	14223.2	53830.1	12723.6	5.61897e-05	0.77484	2.65476e-05	0.000441089	0.868928	0.0017962
g__Clostridium;s__Clostridium sp. CAG:1024	91796.5	62951.2	64582.3	0.366875	0.285441	0.304591	0.55384	0.476747	0.478208
g__Clostridium;s__Clostridium sp. CAG:138	358544	210135	293376	0.160685	0.566774	1	0.293344	0.706219	1
g__Clostridium;s__Clostridium sp. CAG:221	188649	268867	173309	0.0234961	0.743702	0.00118667	0.0585539	0.858538	0.0124205
g__Clostridium;s__Clostridium sp. CAG:226	433621	246353	206728	0.0555296	0.0453339	0.14848	0.124545	0.127097	0.287795
g__Clostridium;s__Clostridium sp. CAG:413	39521.4	56858.3	71992.2	0.0742045	0.0674962	0.806334	0.161807	0.179608	0.904246
g__Clostridium;s__Clostridium sp. CAG:452	14585.2	46730.5	19086.9	0.000577781	0.512486	0.00166521	0.00335969	0.687695	0.0145244
g__Clostridium;s__Clostridium sp. CAG:510	12566.3	13879.5	16257.6	0.136974	0.0329436	0.136974	0.259096	0.105554	0.268812
g__Clostridium;s__Clostridium sp. CAG:762	12658.6	21564.2	8946.96	0.0674962	0.712965	0.0209023	0.149252	0.829152	0.0643463
g__Clostridium;s__Clostridium sp. CAG:914	40862.4	13278.6	39362.5	1	0.65287	0.486365	1	0.77652	0.636327
g__Clostridium;s__Clostridium sp. KNHs209	15364.2	15522	14236	0.934887	0.389233	0.389233	0.96564	0.581996	0.571118
g__Clostridium;s__Clostridium sp. Marseille-P299	8085.61	18505.8	10411.4	1.17717e-05	0.594884	0.00230646	0.000154013	0.729662	0.0164597
g__Clostridium;s__Clostridium sp. SCN 57-10	9458.06	11937.6	12523.6	0.187268	0.0408399	0.412376	0.337944	0.118738	0.588573
g__Clostridium;s__uncultured Clostridium sp.	150108	153840	166818	0.486365	0.0674962	0.187268	0.625896	0.179608	0.334104
g__Hungatella;s__Hungatella hathewayi	12493	10299.3	12265.2	0.324548	0.285441	0.00987482	0.49955	0.476747	0.0387587
g__Anaerovorax;s__Anaerovorax odorimutans	12229.3	13877.9	13912.9	0.249556	0.201679	0.77484	0.416812	0.400806	0.887956
g__Emergencia;s__Emergencia timonensis	13656.6	15554.2	13044.2	0.0453339	0.902462	0.0164317	0.104668	0.950917	0.0526486
g__Eubacterium;s__Eubacterium sp. CAG:115	6440.99	16593.7	12848.8	0.00196295	0.0209023	0.366875	0.0073377	0.0800405	0.548566
g__Eubacterium;s__Eubacterium sp. CAG:180	20337.5	32926.9	35451	0.026354	0.00656805	0.870194	0.0626907	0.033264	0.955388
g__Eubacterium;s__uncultured Eubacterium sp.	121758	121967	121199	0.436289	0.806334	0.623594	0.600855	0.89151	0.747361
g__Anaerostipes;s__Anaerostipes sp. 992a	18599.4	13342.6	19265.1	0.00656805	0.566774	0.00754355	0.0194563	0.706219	0.0328982
g__Blautia;s__uncultured Blautia sp.	9532.67	7996.94	11990.1	0.743702	0.0329436	0.00493962	0.816512	0.105554	0.0250168
g__Cellulosilyticum;s__Cellulosilyticum ruminicola	3676.62	16096.1	10487.2	3.50702e-06	0.00196295	0.0742045	9.1767e-05	0.0162202	0.15959
g__Coprococcus;s__Coprococcus catus	9717.86	8492.01	11824.1	0.806334	0.65287	0.232812	0.861186	0.77652	0.384752
g__Lachnoclostridium;s__Lachnoclostridium phytofermentans	8813.77	15676.7	10505.2	8.979e-05	0.566774	0.00493962	0.000640774	0.706219	0.0250168
g__Lachnoclostridium;s__[Clostridium] clostridioforme	17959	10256.8	11643.6	0.00069555	0.026354	0.216857	0.00390005	0.0899475	0.366091
g__Marvinbryantia;s__Marvinbryantia formatexigens	17845.5	14822	23759.4	0.967417	0.0408399	0.00367431	0.9799	0.118738	0.0230747
g__Niameybacter;s__Niameybacter massiliensis	3036.97	26108.8	3989.61	1.25066e-06	0.682674	2.04103e-05	6.54515e-05	0.799849	0.0017962
g__Roseburia;s__Roseburia sp. 499	15311.2	16833.5	16893	0.216857	0.249556	1	0.370071	0.440228	1
g__Unclassified;s__Lachnospiraceae bacterium 10-1	46865.9	42759.5	54405.1	0.389233	0.267097	0.0408399	0.571118	0.460816	0.0956995
g__Unclassified;s__Lachnospiraceae bacterium 28-4	18599.1	18562.7	15938.7	0.967417	0.0891948	0.187268	0.9799	0.222279	0.334104
g__Unclassified;s__Lachnospiraceae bacterium A4	11091.9	10220	11151.6	0.436289	0.967417	0.187268	0.600855	0.986263	0.334104
g__Unclassified;s__Lachnospiraceae bacterium G11	8031.97	10386.2	10807.9	0.0367175	0.0234961	0.743702	0.0860396	0.0838385	0.858538
g__Oscillibacter;s__Oscillibacter ruminantium	11426.4	14903.2	14823	0.00426618	0.00367431	0.838135	0.0136692	0.0206024	0.933242
g__Oscillibacter;s__Oscillibacter sp. 1-3	34757.4	83027.3	85642.9	8.81912e-06	0.00039405	0.934887	0.000153845	0.00682437	0.978515
g__Oscillibacter;s__Oscillibacter sp. 57_20	14686.7	30358	32995.3	4.80926e-06	5.61897e-05	0.623594	0.000107865	0.00294059	0.747361
g__Oscillibacter;s__Oscillibacter sp. CAG:155	22858.3	53072.8	57561.1	1.55495e-05	0.00069555	0.806334	0.000162751	0.0084001	0.904246
g__Oscillibacter;s__Oscillibacter sp. CAG:241	22402.2	14803.6	22910.9	0.00754355	0.934887	0.011256	0.0219322	0.978515	0.0410975
g__Oscillibacter;s__Oscillibacter sp. CAG:241_62_21	23625	15584.7	24484.1	0.00493962	1	0.00656805	0.0152063	1	0.0303289
g__Oscillibacter;s__Oscillibacter sp. ER4	57187	54677.4	64472.1	0.512486	0.539299	0.216857	0.628597	0.706219	0.366091
g__Oscillibacter;s__Oscillibacter sp. PC13	43422.8	90838.6	95930.8	2.65476e-05	0.000478141	0.870194	0.000260498	0.00682437	0.955388
g__Oscillibacter;s__Oscillibacter valericigenes	11093.9	14276.2	14816.1	0.00426618	0.00118667	0.566774	0.0136692	0.0109593	0.706219
g__Clostridioides;s__Clostridioides difficile	40499.2	41125.8	37726	0.902462	0.366875	0.366875	0.950917	0.570291	0.548566
g__Romboutsia;s__Romboutsia ilealis	17974.2	27316.9	17864.1	0.00493962	0.838135	0.00987482	0.0152063	0.907498	0.0387587
g__Romboutsia;s__Romboutsia timonensis	128123	207598	131744	0.00315538	0.682674	0.00987482	0.0107694	0.799849	0.0387587
g__Terrisporobacter;s__Terrisporobacter glycolicus	116589	95739.3	87373.5	0.460959	0.232812	0.594884	0.618551	0.430017	0.724006
g__Acetivibrio;s__Acetivibrio ethanolgignens	24065.9	22895.3	23294.7	0.682674	0.460959	0.967417	0.771078	0.646165	0.986263
g__Anaerotruncus;s__Anaerotruncus sp. CAG:390	16890	14635.2	16311.2	0.126147	0.486365	0.304591	0.250698	0.669818	0.478208
g__Angelakisella;s__Angelakisella massiliensis	11392	19387.2	17756.1	0.000112534	0.00367431	0.486365	0.000768167	0.0206024	0.636327
g__Faecalibacterium;s__Faecalibacterium prausnitzii	29284.7	22473.7	32161.6	0.682674	0.0453339	0.00493962	0.771078	0.127097	0.0250168
g__Faecalibacterium;s__Faecalibacterium sp. CAG:74	16224.7	15027.1	18258.4	0.65287	0.0814293	0.0975258	0.74818	0.213073	0.201468
g__Faecalibacterium;s__Faecalibacterium sp. CAG:74_58_120	31445.5	30527.2	35165.1	0.486365	0.126147	0.187268	0.625896	0.291252	0.334104
g__Ruminiclostridium;s__[Eubacterium] siraeum	16426.2	16775.1	18757.3	0.743702	0.232812	0.436289	0.816512	0.430017	0.606172
g__Ruminococcus;s__Ruminococcus albus	8909.22	13764.9	12923.7	0.00140812	5.61897e-05	0.594884	0.00631642	0.00294059	0.724006
g__Ruminococcus;s__Ruminococcus champanellensis	9541.88	22929	20795.1	0.00140812	0.389233	0.304591	0.00631642	0.581996	0.478208
g__Ruminococcus;s__Ruminococcus flavefaciens	24075.5	110749	72246.6	0.000577781	0.00270187	0.682674	0.00335969	0.0201997	0.793924
g__Ruminococcus;s__Ruminococcus sp. CAG:177	96579.1	101107	126490	0.566774	0.249556	0.486365	0.679264	0.440228	0.636327
g__Ruminococcus;s__Ruminococcus sp. CAG:563	7334.42	9448.49	13466	0.0891948	0.000996702	0.0234961	0.186714	0.00978014	0.0683129
g__Ruminococcus;s__Ruminococcus sp. CAG:724	14818.6	14231.3	15349.4	0.389233	1	0.436289	0.571118	1	0.606172
g__Ruminococcus;s__Ruminococcus sp. HUN007	8605.47	9385.58	18743.1	0.934887	0.012799	0.00987482	0.96564	0.0543094	0.0387587
g__Ruminococcus;s__uncultured Ruminococcus sp.	26765.2	28591.7	30768.3	0.0975258	0.00656805	0.216857	0.201468	0.033264	0.366091
g__Sporobacter;s__Sporobacter termitidis	14684.3	17708.8	16072.2	0.115979	0.566774	0.285441	0.233444	0.706219	0.462002
g__Unclassified;s__Ruminococcaceae bacterium D5	12430.4	12013	15539.4	0.486365	0.201679	0.0555296	0.625896	0.400806	0.121085
g__Flavonifractor;s__Flavonifractor sp. An100	9171.9	14373.7	14544.9	0.00140812	0.00315538	0.934887	0.00631642	0.0206024	0.978515
g__Flavonifractor;s__uncultured Flavonifractor sp.	11828.1	15424.4	16723.1	0.00230646	0.00069555	0.460959	0.00842125	0.0084001	0.618551
g__Intestinimonas;s__Intestinimonas butyriciproducens	15726.7	16898.4	17730.2	0.539299	0.187268	0.682674	0.656356	0.392015	0.793924
g__Unclassified;s__Clostridiales bacterium	65426.1	67227	79972.1	0.136974	0.0234961	0.0453339	0.259096	0.0838385	0.103151
g__Unclassified;s__Clostridiales bacterium 42_27	14227.7	13694.2	17505.2	0.806334	0.0234961	0.00367431	0.861186	0.0838385	0.0230747
g__Unclassified;s__Clostridiales bacterium 52_15	22996.2	16693.6	19442.3	0.00315538	0.136974	0.0814293	0.0107694	0.307214	0.170459
g__Unclassified;s__Clostridiales bacterium 59_14	16729.1	14681.2	20396.4	0.0814293	0.201679	0.00493962	0.172762	0.400806	0.0250168
g__Unclassified;s__Clostridiales bacterium NK3B98	10302.7	9410.78	13508.7	0.623594	0.0185537	0.00230646	0.736123	0.0728234	0.0164597
g__Holdemanella;s__Holdemanella biformis	32929.4	2991.76	11015.2	1.55495e-05	0.160685	0.00069555	0.000162751	0.340914	0.0099274
g__Turicibacter;s__Turicibacter sanguinis	61939	128818	79891.9	0.00196295	0.77484	0.0294965	0.0073377	0.868928	0.0798439
g__Turicibacter;s__Turicibacter sp. H121	8888.25	18078.6	11341.4	0.00196295	0.77484	0.026354	0.0073377	0.868928	0.0738854
g__Unclassified;s__Erysipelotrichaceae bacterium NK3D112	20574.1	8542.46	17920.7	0.0555296	0.0502224	0.000112534	0.124545	0.138332	0.00441696
g__Phascolarctobacterium;s__Phascolarctobacterium succinatutens	59498	45040.5	63470.8	0.232812	0.0975258	0.249556	0.393027	0.239243	0.408128
g__Unclassified;s__Firmicutes bacterium ASF500	10607.4	12392	14182.3	0.0814293	0.00570351	0.232812	0.172762	0.0308776	0.384752
g__Unclassified;s__Firmicutes bacterium CAG:103	28674.6	34977.3	43766.2	0.0164317	0.000215063	0.0453339	0.0416094	0.00562748	0.103151
g__Unclassified;s__Firmicutes bacterium CAG:110	185832	203027	366612	0.216857	0.00315538	0.0367175	0.370071	0.0206024	0.0900727
g__Unclassified;s__Firmicutes bacterium CAG:110_56_8	14087.7	15042.5	27789.7	0.285441	0.00367431	0.0329436	0.462002	0.0206024	0.0834218
g__Unclassified;s__Firmicutes bacterium CAG:114	46195	57678.2	52611.8	0.115979	0.267097	0.460959	0.233444	0.460816	0.618551
g__Unclassified;s__Firmicutes bacterium CAG:124	35605.4	38250.7	46777.2	0.512486	0.00864181	0.0164317	0.628597	0.0399048	0.0526486
g__Unclassified;s__Firmicutes bacterium CAG:129	49675.7	44688.6	51010.8	0.324548	0.902462	0.512486	0.49955	0.950917	0.659511
g__Unclassified;s__Firmicutes bacterium CAG:129_59_24	20482.2	19033.7	21494.4	0.512486	0.967417	0.806334	0.628597	0.986263	0.904246
g__Unclassified;s__Firmicutes bacterium CAG:137	26292.5	30904.4	36560.1	0.160685	0.011256	0.0814293	0.293344	0.0490887	0.170459
g__Unclassified;s__Firmicutes bacterium CAG:145	43336.1	66110.6	36097.1	0.00196295	0.160685	3.43224e-05	0.0073377	0.340914	0.0017962
g__Unclassified;s__Firmicutes bacterium CAG:170	43277.1	45549.8	54221.7	0.77484	0.0367175	0.0329436	0.844791	0.115293	0.0834218
g__Unclassified;s__Firmicutes bacterium CAG:176	27079.4	18327.1	29692.1	0.012799	1	0.0234961	0.0340584	1	0.0683129
g__Unclassified;s__Firmicutes bacterium CAG:176_63_11	26872	17533.5	29010.6	0.012799	0.967417	0.0329436	0.0340584	0.986263	0.0834218
g__Unclassified;s__Firmicutes bacterium CAG:238	86838.5	127381	72345.1	0.0145192	0.232812	0.000264303	0.037369	0.430017	0.00691592
g__Unclassified;s__Firmicutes bacterium CAG:240	12671	11141.8	19679.9	0.712965	0.106446	0.00118667	0.793869	0.257107	0.0124205
g__Unclassified;s__Firmicutes bacterium CAG:24053_14	19589.8	19093.9	30130.7	1	0.0329436	0.00118667	1	0.105554	0.0124205
g__Unclassified;s__Firmicutes bacterium CAG:272	27799.9	26375.2	28423.9	0.389233	0.870194	0.512486	0.571118	0.929391	0.659511
g__Unclassified;s__Firmicutes bacterium CAG:534	37787.2	34162.5	43588.9	0.436289	0.249556	0.0367175	0.600855	0.440228	0.0900727
g__Unclassified;s__Firmicutes bacterium CAG:555	68812.4	70785.9	113635	0.806334	0.00987482	0.00140812	0.861186	0.0442956	0.0138172
g__Unclassified;s__Firmicutes bacterium CAG:646	29071.1	3759.27	19647.6	4.4044e-05	0.838135	0.000478141	0.00040676	0.907498	0.0083409
g__Unclassified;s__Firmicutes bacterium CAG:83	40619.1	22616.2	35439.8	0.00570351	0.436289	0.0234961	0.0172202	0.617094	0.0683129
g__Unclassified;s__Firmicutes bacterium CAG:95	13397.4	13966.4	15736	0.934887	0.136974	0.187268	0.96564	0.307214	0.334104
g__Fusobacterium;s__Fusobacterium mortiferum	30858.1	201.069	567.576	2.51422e-06	5.61897e-05	0.0329436	7.89466e-05	0.00294059	0.0834218
g__Fusobacterium;s__Fusobacterium necrophorum	32866	387.976	4793.18	0.00315538	0.126147	0.0164317	0.0107694	0.291252	0.0526486
g__Oxalobacter;s__Oxalobacter formigenes	10902.8	13826	13317.6	0.216857	0.232812	0.934887	0.370071	0.430017	0.978515
g__Desulfovibrio;s__Desulfovibrio piger	63049.8	38151.4	33276.1	0.026354	0.00754355	0.389233	0.0626907	0.0370105	0.571118
g__Escherichia;s__Escherichia coli	122476	79622.3	50486.2	0.136974	0.00270187	0.0164317	0.259096	0.0201997	0.0526486
g__Treponema;s__Treponema berlinense	15090	14504.3	16475.3	0.512486	0.324548	0.682674	0.628597	0.519939	0.793924
g__Treponema;s__Treponema brennaborense	13537.2	11379.1	5535.6	0.65287	0.00367431	0.00230646	0.74818	0.0206024	0.0164597
g__Treponema;s__Treponema bryantii	111861	87889.5	76251.8	0.712965	0.838135	0.65287	0.793869	0.907498	0.77652
g__Treponema;s__Treponema porcinum	28824.3	53040.3	33934.9	0.000996702	0.389233	0.00570351	0.00504782	0.581996	0.0279828
g__Treponema;s__Treponema succinifaciens	14878.8	13878.9	28464.7	0.486365	0.026354	0.0502224	0.625896	0.0899475	0.111055
g__Unclassified;s__uncultured bacterium	39203.4	39946	39908.4	0.285441	0.304591	0.934887	0.462002	0.498133	0.978515
g__Akkermansia;s__Akkermansia glycaniphila	2963.23	27638.8	30396.7	0.00083409	0.000112534	0.412376	0.00451559	0.00440724	0.588573
Others	1.19757e+07	1.15595e+07	1.15633e+07	0.00864181	0.0185537	0.934887	0.0246684	0.0728234	0.978515

## Sheet: Table S3
Supplementary Table 3. Significantly different microbial species across three groups of pigs in salivary samples
Species	Mean_Ad	Mean_Ma	Mean_Oa	P-value	FDR
g__Staphylococcus;s__Staphylococcus sciuri	281.03	8127.19	21470.5	3.16e-07	4.43e-05
g__Kocuria;s__Kocuria sp. WRN011	990.448	18072.4	20949.8	7.11e-06	0.000331703
g__Globicatella;s__Globicatella sulfidifaciens	3052.27	30566.9	28365.5	5.16e-06	0.000331703
g__Corynebacterium;s__Corynebacterium pollutisoli	2363.03	11266.6	20104.6	2.38e-05	0.000618371
g__Brachybacterium;s__Brachybacterium muris	1807.19	16005.4	13494.2	2.83e-05	0.000618371
g__Flavobacterium;s__Flavobacterium marinum	229184	83032.5	71785	3e-05	0.000618371
g__Unclassified;s__Candidatus Gracilibacteria bacterium	29121	7155.93	19612.4	3.09e-05	0.000618371
g__Flavobacterium;s__Flavobacterium ummariense	434567	103803	82139.4	4.35e-05	0.000760843
g__Chryseobacterium;s__Chryseobacterium haifense	56140.6	24216	19704	5.88e-05	0.000822816
g__Pelistega;s__Pelistega sp. MC2	40105.7	11517.7	34644.8	5.66e-05	0.000822816
g__Corynebacterium;s__Corynebacterium xerosis	11001.7	57965.4	79564.2	9.25e-05	0.000826321
g__Chryseobacterium;s__Chryseobacterium chaponense	19489.9	7319.03	6263.96	9.51e-05	0.000826321
g__Chryseobacterium;s__Chryseobacterium koreense	67924.1	31576.9	26657.6	8.9e-05	0.000826321
g__Cruoricaptor;s__Cruoricaptor ignavus	20580.1	11621.9	9094.58	0.000100339	0.000826321
g__Flavobacterium;s__Flavobacterium columnare	15908.5	8172.58	6474.93	7.38e-05	0.000826321
g__Unclassified;s__Flavobacteriaceae bacterium 3519-10	16512.2	7751.21	6542.13	8.9e-05	0.000826321
g__Peptostreptococcus;s__Peptostreptococcus sp. D1	8956.94	6710.24	21227.3	6.51e-05	0.000826321
g__Chryseobacterium;s__Chryseobacterium bovis	20174	9241.83	7567.54	0.000114076	0.000830559
g__Chryseobacterium;s__Chryseobacterium hominis	23393	6874.97	4558.55	0.000124584	0.000830559
g__Chryseobacterium;s__Chryseobacterium sp. 39-10	43688.1	19612.5	16214.2	0.000124007	0.000830559
g__Chryseobacterium;s__Chryseobacterium taklimakanense	1.50998e+06	760487	648122	0.000123625	0.000830559
g__Corynebacterium;s__Corynebacterium sp. Marseille-P4122	7505.61	18788.8	42957.1	0.000189118	0.00118363
g__Elizabethkingia;s__Elizabethkingia anophelis	24500	10936.8	9215.75	0.000194454	0.00118363
g__Tessaracoccus;s__Tessaracoccus massiliensis	3778.28	16111	14326.8	0.000228194	0.00122874
g__Chryseobacterium;s__Chryseobacterium sp. FF12	67809	22052.5	16824.7	0.000223481	0.00122874
g__Helcococcus;s__Helcococcus kunzii	12003.2	29461.7	31746.9	0.00022793	0.00122874
g__Chryseobacterium;s__Chryseobacterium indologenes	14746.1	7497.04	6074.83	0.000256246	0.00132868
g__Kocuria;s__Kocuria sp. ZOR0020	2691.1	15573.2	12889.7	0.000318286	0.00159143
g__Chryseobacterium;s__Chryseobacterium antarcticum	19638.9	8669.63	7308.69	0.000383162	0.00184975
g__Chryseobacterium;s__Chryseobacterium jeonii	22238	8615.42	7001.21	0.000400111	0.00186718
g__Soonwooa;s__Soonwooa buanensis	83176.4	30275.3	22075	0.000563713	0.0025458
g__Actinobacillus;s__Actinobacillus minor	68696.6	192994	161623	0.000644115	0.002818
g__Chryseobacterium;s__Chryseobacterium humi	17366.8	9231.23	8599.88	0.000670791	0.00282687
g__Streptococcus;s__Streptococcus orisratti	4038.7	17370.4	18336.7	0.000706718	0.00282687
g__Actinobacillus;s__Actinobacillus seminis	8690.53	26252	33198.6	0.000687324	0.00282687
g__Chryseobacterium;s__Chryseobacterium sp. SCN 40-13	80998.5	44473.3	37920.5	0.000810644	0.00315251
g__Unclassified;s__uncultured bacterium (gcode 4)	19042.8	3855.76	11674.2	0.000919491	0.00347915
g__Prevotella;s__Prevotella saccharolytica	9838.45	10350.1	21565.1	0.00102775	0.00378643
g__Unclassified;s__Flavobacteriaceae bacterium JJC	59520.4	20350.6	16615.3	0.00110991	0.00398428
g__Cloacibacterium;s__Cloacibacterium normanense	115895	55836.7	39193.6	0.00132176	0.00462615
g__Unclassified;s__Anaerolineaceae bacterium oral taxon 439	3607.68	11406.1	37350.6	0.00137331	0.00468935
g__Corynebacterium;s__Corynebacterium matruchotii	2849.99	20127.7	11506.6	0.00149518	0.0047574
g__Mycobacterium;s__Mycobacterium abscessus	16337	49467.6	27948.6	0.00145528	0.0047574
g__Unclassified;s__candidate division SR1 bacterium CG_4_9_14_3_um_filter_40_9	20091.7	4082.29	12428.1	0.00147054	0.0047574
g__Unclassified;s__candidate division SR1 bacterium RAAC1_SR1_1	49271.4	9895.21	29146.3	0.00158565	0.00493312
g__Corynebacterium;s__Corynebacterium mustelae	8794.64	60535.6	33715.2	0.00173573	0.00528265
g__Rothia;s__Rothia nasimurium	121321	362497	207635	0.00227144	0.00676598
g__Escherichia;s__Escherichia coli	21563.3	37769.4	52305.8	0.00234095	0.00682777
g__Riemerella;s__Riemerella anatipestifer	121451	81350.7	71576.7	0.00316943	0.00905552
g__Lautropia;s__Lautropia mirabilis	16418.5	65292.4	21761	0.00352892	0.00972474
g__Cardiobacterium;s__Cardiobacterium hominis	5001.82	16671.9	10579.5	0.00354259	0.00972474
g__Nigerium;s__Nigerium massiliense	22319.4	92199.7	77628.7	0.00363692	0.0097917
g__Chryseobacterium;s__Chryseobacterium sp. FH1	20452.5	9155.51	4019.51	0.00378315	0.00999323
g__Petrimonas;s__Petrimonas sp. IBARAKI	12316.3	41011.4	77482.3	0.00408401	0.0103957
g__Chlamydia;s__Chlamydia trachomatis	12733	14230.8	20983.3	0.00408401	0.0103957
g__Helcococcus;s__Helcococcus sueciensis	5749.44	12054.4	13712.5	0.00448094	0.0112023
g__Riemerella;s__Riemerella columbipharyngis	34105.7	21311.9	20004.6	0.00493358	0.0121176
g__Prevotella;s__Prevotella intermedia	8051.3	9569.16	16625.3	0.00519781	0.0125465
g__Moraxella;s__Moraxella pluranimalium	593939	1.26097e+06	1.09621e+06	0.00749205	0.0177777
g__Prevotella;s__Prevotella sp. HUN102	12641	17459.8	31059.6	0.00890141	0.0207699
g__Tessaracoccus;s__Tessaracoccus flavus	6554.53	18433.3	14900.2	0.0111639	0.0253847
g__Chryseobacterium;s__Chryseobacterium sp. VAUSW3	65514.3	30673.3	32059.5	0.0112418	0.0253847
g__Corynebacterium;s__Corynebacterium vitaeruminis	10615.3	19925	19682.3	0.0115278	0.0256173
g__Unclassified;s__candidate division SR1 bacterium Aalborg_AAW-1	29372.3	11210.6	9678.79	0.0122017	0.0266911
g__Unclassified;s__Bacteroidia bacterium 43-41	12596	33678.1	53993.1	0.0206788	0.0442728
g__Pelistega;s__Pelistega indica	12885.2	8038.17	11146.4	0.0208715	0.0442728
g__Chryseobacterium;s__Chryseobacterium gleum	1758.43	813.449	61881.6	0.0224097	0.0468263
g__Bibersteinia;s__Bibersteinia trehalosi	9951.46	16852.7	14718.9	0.0231223	0.0476048
g__Capnocytophaga;s__Capnocytophaga canimorsus	46815.7	44037.9	27270.1	0.0246925	0.0501007
g__Porphyromonas;s__Porphyromonas sp. oral taxon 278	6812.32	11220.1	11720.6	0.0273449	0.0546897
g__Algoriella;s__Algoriella xinjiangensis	14551.7	7240.4	6312.37	0.0305643	0.0602676
g__Porphyromonas;s__Porphyromonas sp. COT-239 OH1446	29862.3	46262.6	51250.8	0.0344412	0.0660516
g__Tannerella;s__Tannerella forsythia	21871.7	38438.9	55353.6	0.0340047	0.0660516
g__Pseudopropionibacterium;s__Pseudopropionibacterium propionicum	12320.4	48404.5	29251.1	0.0384961	0.0699929
g__Porphyromonas;s__Porphyromonas sp. COT-290 OH860	11363.4	18150.6	19047.1	0.0373241	0.0699929
g__Brachymonas;s__Brachymonas denitrificans	55374.9	31257.6	20420.3	0.0384218	0.0699929
g__Haemophilus;s__[Haemophilus] parasuis	561594	1.09093e+06	909656	0.0378324	0.0699929
g__Brachymonas;s__Brachymonas chironomi	80008.3	31874.3	28771.7	0.0398741	0.0715688
g__Unclassified;s__Porphyromonadaceae bacterium H1	17267.7	23461.5	27439.6	0.0485426	0.0860248
g__Porphyromonas;s__Porphyromonas catoniae	9398.32	14351.7	15131.4	0.0508665	0.0890164
g__Unclassified;s__Pasteurellaceae bacterium 15-036681	42586.9	71252.6	63156.1	0.0525449	0.0908184
g__Luteimonas;s__Luteimonas tolerans	25220.1	19115	14733.3	0.0601556	0.102705
g__Capnocytophaga;s__Capnocytophaga cynodegmi	48139.6	78042.7	27255.8	0.0635246	0.10715
g__Snodgrassella;s__Snodgrassella sp. CFCC 13594	7982.3	15348.5	9354.84	0.064739	0.107898
g__Riemerella;s__Riemerella columbina	26445	20103.7	17892.5	0.0659257	0.108583
g__Muribacter;s__Muribacter muris	14826.6	22430.2	20031.2	0.0681273	0.110905
g__Bacteroides;s__Bacteroides pyogenes	20123.9	23641.3	30142.9	0.0702666	0.113073
g__Porphyromonas;s__Porphyromonas sp. COT-290 OH3588	11138.7	16718.4	18045.5	0.0736875	0.11723
g__Unclassified;s__Bacteroidales bacterium 45-6	33239.5	17944.2	29076.4	0.0756789	0.119045
g__Capnocytophaga;s__Capnocytophaga stomatis	44412.9	78252.1	24971.1	0.100579	0.156456
g__Pasteurella;s__Pasteurella multocida	11652.4	16748	14643.6	0.106171	0.16334
g__Porphyromonas;s__Porphyromonas gingivalis	38562.7	33223.2	44183	0.113996	0.173472
g__Propionivibrio;s__Propionivibrio dicarboxylicus	6796.98	16945.5	14181.1	0.116085	0.174752
g__Bergeyella;s__Bergeyella zoohelcum	281988	219822	182635	0.12392	0.182119
g__Lampropedia;s__Lampropedia hyalina	10861.3	19172.5	17023.2	0.124882	0.182119
g__Actinobacillus;s__Actinobacillus pleuropneumoniae	11294.4	15938.2	14143.9	0.124882	0.182119
g__Neisseria;s__Neisseria shayeganii	11111.2	18600.8	14239.4	0.126192	0.182133
g__Porphyromonas;s__Porphyromonas gulae	31752	31819.1	36672.4	0.138617	0.196024
g__Porphyromonas;s__Porphyromonas levii	11575.4	13891.9	14275.6	0.137231	0.196024
g__Fusobacterium;s__Fusobacterium russii	135187	98340.8	151519	0.144414	0.202179
g__Fusobacterium;s__Fusobacterium nucleatum	14438.9	10304.2	13589.9	0.155297	0.215263
g__Porphyromonas;s__Porphyromonas canoris	17644.7	18355.6	22076.9	0.172444	0.236688
g__Porphyromonas;s__Porphyromonas endodontalis	24777.4	5852	11930.3	0.174388	0.237032
g__Porphyromonas;s__Porphyromonas macacae	23097.6	17801	23982.3	0.195825	0.262619
g__Moraxella;s__Moraxella oblonga	12053.7	9765.84	11171.3	0.196964	0.262619
g__Fusobacterium;s__Fusobacterium necrophorum	33639.8	12498.2	16400.4	0.221776	0.287488
g__Moraxella;s__Moraxella cuniculi	16399.1	22925.7	18337.2	0.220921	0.287488
Others	9.87412e+06	9.67541e+06	1.01293e+07	0.217868	0.287488
g__Porphyromonas;s__Porphyromonas circumdentaria	89879.4	30977.9	34506.5	0.226366	0.290745
g__Porphyromonas;s__Porphyromonas gingivicanis	114127	40418.4	44862.1	0.23574	0.300033
g__Moraxella;s__Moraxella bovoculi	14808.8	20951.9	15041.9	0.240805	0.303718
g__Porphyromonas;s__Porphyromonas crevioricanis	35896.2	19271	22803.9	0.269052	0.333339
g__Unclassified;s__Sphingobacteriales bacterium 41-5	22895.7	14997.4	22627.8	0.269052	0.333339
g__Alysiella;s__Alysiella crassa	34623.9	29433.4	32752.9	0.281933	0.346233
g__Piscicoccus;s__Piscicoccus intestinalis	6637.74	15137.3	15459.7	0.289105	0.351954
g__Acinetobacter;s__Acinetobacter towneri	21108.2	11688.1	8032.23	0.30565	0.368888
g__Streptococcus;s__Streptococcus suis	328148	449767	312123	0.315004	0.373734
g__Moraxella;s__Moraxella caviae	13956.2	16887.2	18775.8	0.314032	0.373734
g__Unclassified;s__uncultured bacterium	23302	21843.8	22088.1	0.320159	0.376658
g__Moraxella;s__Moraxella catarrhalis	33759.4	56231.3	37812.2	0.360351	0.42041
g__Neisseria;s__Neisseria dentiae	133127	160836	90542.4	0.387658	0.448529
g__Moraxella;s__Moraxella osloensis	12206.3	8344.55	10677	0.413662	0.474694
g__Leptotrichia;s__Leptotrichia sp. oral taxon 215	8564.64	10834.3	11637.3	0.427807	0.486935
g__Treponema;s__Treponema pedis	32634.3	21293.3	34051.8	0.445525	0.503012
g__Unclassified;s__Burkholderiales bacterium 68-10	34139.4	48210.7	43207	0.479841	0.537422
g__Leptotrichia;s__Leptotrichia goodfellowii	13532.7	16453.2	17269.4	0.539662	0.599625
g__Unclassified;s__Candidatus Saccharibacteria oral taxon TM7x	15648.8	16948.4	24527.2	0.548918	0.605106
g__Simonsiella;s__Simonsiella muelleri	13353.1	12812.3	13110.4	0.555534	0.607615
g__Proteocatella;s__Proteocatella sphenisci	44169.5	38142.2	46560.7	0.622862	0.675974
g__Unclassified;s__Bacteroidetes oral taxon 274	21851.7	23104.6	28034.7	0.656476	0.701577
g__Moraxella;s__Moraxella sp. VT-16-12	15478.9	20001.3	18485.3	0.655715	0.701577
g__Alysiella;s__Alysiella filiformis	53849.4	60645	50712.7	0.665673	0.706017
g__Unclassified;s__Porphyromonadaceae bacterium COT-184 OH4590	105501	130499	133210	0.714181	0.75177
g__Kingella;s__Kingella kingae	14359.6	15064	14106.2	0.789064	0.824395
g__Ottowia;s__Ottowia thiooxydans	15033.3	19560.7	17918.1	0.796417	0.825914
g__Peptoanaerobacter;s__Peptoanaerobacter stomatis	12574.3	8842.86	9531.02	0.806639	0.830364
g__Unclassified;s__Candidatus Saccharibacteria bacterium	9389.26	8797.59	12686.8	0.830362	0.848545
g__Moraxella;s__Moraxella porci	344419	301277	331663	0.873146	0.885801
g__Porphyromonas;s__Porphyromonas cangingivalis	151282	67713.5	63488.1	0.947698	0.949898
g__Moraxella;s__Moraxella lacunata	17051.5	16659.9	17395.2	0.949898	0.949898

## Sheet: Table S4
Supplementary Table 4. Microbial species in saliva samples that showed significant differences between any two groups of pigs.
Species	Mean_Ad	Mean_Ma	Mean_Oa	Pvalue (Ma vs Ad)	Pvalue (Oa vs Ad)	Pvalue (Oa vs Ma)	FDR (Ma vs Ad)	FDR (Oa vs Ad)	FDR (Oa vs Ma)
g__Corynebacterium;s__Corynebacterium matruchotii	2849.99	20127.7	11506.6	0.00140812	0.00140812	0.594884	0.00532802	0.00492842	0.849834
g__Corynebacterium;s__Corynebacterium mustelae	8794.64	60535.6	33715.2	0.00118667	0.00230646	0.594884	0.0047467	0.00701965	0.849834
g__Corynebacterium;s__Corynebacterium pollutisoli	2363.03	11266.6	20104.6	4.4044e-05	8.81912e-06	0.324548	0.000616616	0.000411559	0.668187
g__Corynebacterium;s__Corynebacterium sp. Marseille-P4122	7505.61	18788.8	42957.1	0.00166521	7.12105e-05	0.106446	0.00597769	0.000785662	0.559897
g__Corynebacterium;s__Corynebacterium vitaeruminis	10615.3	19925	19682.3	0.00864181	0.00987482	0.870194	0.0208595	0.0246871	0.937132
g__Corynebacterium;s__Corynebacterium xerosis	11001.7	57965.4	79564.2	4.4044e-05	0.000112534	0.902462	0.000616616	0.000926751	0.941613
g__Mycobacterium;s__Mycobacterium abscessus	16337	49467.6	27948.6	0.000478141	0.0453339	0.0367175	0.0025746	0.0835098	0.367175
g__Brachybacterium;s__Brachybacterium muris	1807.19	16005.4	13494.2	2.51422e-06	0.000174139	0.389233	7.03982e-05	0.00105998	0.707697
g__Piscicoccus;s__Piscicoccus intestinalis	6637.74	15137.3	15459.7	0.14848	0.232812	0.902462	0.230969	0.329229	0.941613
g__Kocuria;s__Kocuria sp. WRN011	990.448	18072.4	20949.8	9.02542e-08	0.000323458	0.0891948	6.31779e-06	0.00167719	0.542925
g__Kocuria;s__Kocuria sp. ZOR0020	2691.1	15573.2	12889.7	0.000112534	0.00069555	0.743702	0.000926751	0.00295082	0.874944
g__Rothia;s__Rothia nasimurium	121321	362497	207635	0.000577781	0.0555296	0.0612792	0.00288891	0.0996686	0.428955
g__Nigerium;s__Nigerium massiliense	22319.4	92199.7	77628.7	0.00570351	0.00166521	0.934887	0.0147869	0.00555072	0.941613
g__Pseudopropionibacterium;s__Pseudopropionibacterium propionicum	12320.4	48404.5	29251.1	0.0408399	0.0185537	0.870194	0.0794109	0.0412305	0.937132
g__Tessaracoccus;s__Tessaracoccus flavus	6554.53	18433.3	14900.2	0.00315538	0.0329436	0.512486	0.00939899	0.0668422	0.797201
g__Tessaracoccus;s__Tessaracoccus massiliensis	3778.28	16111	14326.8	3.43224e-05	0.00118667	0.566774	0.000600641	0.00449012	0.849834
g__Bacteroides;s__Bacteroides pyogenes	20123.9	23641.3	30142.9	0.324548	0.0367175	0.115979	0.40934	0.0713952	0.559897
g__Petrimonas;s__Petrimonas sp. IBARAKI	12316.3	41011.4	77482.3	0.00570351	0.00270187	0.512486	0.0147869	0.00804814	0.797201
g__Porphyromonas;s__Porphyromonas cangingivalis	151282	67713.5	63488.1	0.77484	0.838135	0.934887	0.815621	0.902607	0.941613
g__Porphyromonas;s__Porphyromonas canoris	17644.7	18355.6	22076.9	0.594884	0.0674962	0.232812	0.682654	0.11666	0.603586
g__Porphyromonas;s__Porphyromonas catoniae	9398.32	14351.7	15131.4	0.0367175	0.0367175	0.77484	0.0734351	0.0713952	0.896509
g__Porphyromonas;s__Porphyromonas circumdentaria	89879.4	30977.9	34506.5	0.126147	0.682674	0.187268	0.202996	0.770761	0.603586
g__Porphyromonas;s__Porphyromonas crevioricanis	35896.2	19271	22803.9	0.712965	0.412376	0.0814293	0.779806	0.502023	0.542862
g__Porphyromonas;s__Porphyromonas endodontalis	24777.4	5852	11930.3	0.216857	1	0.0555296	0.297646	1	0.428955
g__Porphyromonas;s__Porphyromonas gingivalis	38562.7	33223.2	44183	0.389233	0.0742045	0.115979	0.473849	0.122219	0.559897
g__Porphyromonas;s__Porphyromonas gingivicanis	114127	40418.4	44862.1	0.136974	0.806334	0.173609	0.217914	0.875091	0.603586
g__Porphyromonas;s__Porphyromonas gulae	31752	31819.1	36672.4	0.267097	0.0742045	0.249556	0.346237	0.122219	0.612945
g__Porphyromonas;s__Porphyromonas levii	11575.4	13891.9	14275.6	0.160685	0.0742045	0.436289	0.241892	0.122219	0.73591
g__Porphyromonas;s__Porphyromonas macacae	23097.6	17801	23982.3	0.682674	0.267097	0.0502224	0.770761	0.366604	0.428955
g__Porphyromonas;s__Porphyromonas sp. COT-239 OH1446	29862.3	46262.6	51250.8	0.0453339	0.0164317	0.623594	0.0869417	0.0377121	0.873032
g__Porphyromonas;s__Porphyromonas sp. COT-290 OH3588	11138.7	16718.4	18045.5	0.0612792	0.0453339	0.712965	0.109988	0.0835098	0.874944
g__Porphyromonas;s__Porphyromonas sp. COT-290 OH860	11363.4	18150.6	19047.1	0.0294965	0.026354	0.743702	0.0598479	0.0542583	0.874944
g__Porphyromonas;s__Porphyromonas sp. oral taxon 278	6812.32	11220.1	11720.6	0.0294965	0.0145192	0.838135	0.0598479	0.0338781	0.923928
g__Unclassified;s__Porphyromonadaceae bacterium COT-184 OH4590	105501	130499	133210	0.743702	0.412376	0.712965	0.80091	0.502023	0.874944
g__Unclassified;s__Porphyromonadaceae bacterium H1	17267.7	23461.5	27439.6	0.0814293	0.0209023	0.460959	0.139026	0.0443382	0.750398
g__Prevotella;s__Prevotella intermedia	8051.3	9569.16	16625.3	0.324548	0.011256	0.00196295	0.40934	0.0276463	0.0343516
g__Prevotella;s__Prevotella saccharolytica	9838.45	10350.1	21565.1	0.77484	0.000478141	0.00166521	0.815621	0.00209187	0.0333043
g__Prevotella;s__Prevotella sp. HUN102	12641	17459.8	31059.6	0.304591	0.00570351	0.0164317	0.391218	0.0159698	0.230044
g__Tannerella;s__Tannerella forsythia	21871.7	38438.9	55353.6	0.187268	0.00864181	0.232812	0.270284	0.0228274	0.603586
g__Unclassified;s__Bacteroidales bacterium 45-6	33239.5	17944.2	29076.4	0.0209023	0.366875	0.232812	0.0450204	0.462725	0.603586
g__Unclassified;s__Bacteroidia bacterium 43-41	12596	33678.1	53993.1	0.0234961	0.012799	0.566774	0.0498403	0.0308942	0.849834
g__Algoriella;s__Algoriella xinjiangensis	14551.7	7240.4	6312.37	0.0742045	0.00987482	0.460959	0.128255	0.0246871	0.750398
g__Bergeyella;s__Bergeyella zoohelcum	281988	219822	182635	0.345311	0.0408399	0.324548	0.431639	0.0772647	0.668187
g__Capnocytophaga;s__Capnocytophaga canimorsus	46815.7	44037.9	27270.1	0.902462	0.00570351	0.0555296	0.915541	0.0159698	0.428955
g__Capnocytophaga;s__Capnocytophaga cynodegmi	48139.6	78042.7	27255.8	0.389233	0.106446	0.0294965	0.473849	0.167443	0.344126
g__Capnocytophaga;s__Capnocytophaga stomatis	44412.9	78252.1	24971.1	0.232812	0.460959	0.0294965	0.310416	0.5469	0.344126
g__Chryseobacterium;s__Chryseobacterium antarcticum	19638.9	8669.63	7308.69	0.000996702	0.000264303	0.216857	0.00436057	0.00142317	0.603586
g__Chryseobacterium;s__Chryseobacterium bovis	20174	9241.83	7567.54	0.00039405	7.12105e-05	0.14848	0.00229862	0.000785662	0.603586
g__Chryseobacterium;s__Chryseobacterium chaponense	19489.9	7319.03	6263.96	0.000264303	3.43224e-05	0.366875	0.00176202	0.000686447	0.707697
g__Chryseobacterium;s__Chryseobacterium gleum	1758.43	813.449	61881.6	0.00493962	0.0502224	1	0.0135597	0.0913134	1
g__Chryseobacterium;s__Chryseobacterium haifense	56140.6	24216	19704	8.979e-05	7.12105e-05	0.126147	0.000926751	0.000785662	0.588688
g__Chryseobacterium;s__Chryseobacterium hominis	23393	6874.97	4558.55	0.00069555	3.43224e-05	0.232812	0.0032459	0.000686447	0.603586
g__Chryseobacterium;s__Chryseobacterium humi	17366.8	9231.23	8599.88	0.000478141	0.000996702	0.366875	0.0025746	0.00398681	0.707697
g__Chryseobacterium;s__Chryseobacterium indologenes	14746.1	7497.04	6074.83	0.00069555	0.000174139	0.201679	0.0032459	0.00105998	0.603586
g__Chryseobacterium;s__Chryseobacterium jeonii	22238	8615.42	7001.21	0.00230646	0.000140358	0.201679	0.00733873	0.000935721	0.603586
g__Chryseobacterium;s__Chryseobacterium koreense	67924.1	31576.9	26657.6	0.000112534	8.979e-05	0.232812	0.000926751	0.000785662	0.603586
g__Chryseobacterium;s__Chryseobacterium sp. 39-10	43688.1	19612.5	16214.2	0.00039405	8.979e-05	0.136974	0.00229862	0.000785662	0.603586
g__Chryseobacterium;s__Chryseobacterium sp. FF12	67809	22052.5	16824.7	0.00118667	7.12105e-05	0.232812	0.0047467	0.000785662	0.603586
g__Chryseobacterium;s__Chryseobacterium sp. FH1	20452.5	9155.51	4019.51	0.0145192	0.00196295	0.187268	0.0322648	0.00610696	0.603586
g__Chryseobacterium;s__Chryseobacterium sp. SCN 40-13	80998.5	44473.3	37920.5	0.00230646	0.000478141	0.249556	0.00733873	0.00209187	0.612945
g__Chryseobacterium;s__Chryseobacterium sp. VAUSW3	65514.3	30673.3	32059.5	0.00570351	0.0145192	0.838135	0.0147869	0.0338781	0.923928
g__Chryseobacterium;s__Chryseobacterium taklimakanense	1.50998e+06	760487	648122	0.000112534	0.000140358	0.324548	0.000926751	0.000935721	0.668187
g__Cloacibacterium;s__Cloacibacterium normanense	115895	55836.7	39193.6	0.00754355	0.000478141	0.201679	0.018528	0.00209187	0.603586
g__Cruoricaptor;s__Cruoricaptor ignavus	20580.1	11621.9	9094.58	0.000323458	8.979e-05	0.0975258	0.00205837	0.000785662	0.546144
g__Elizabethkingia;s__Elizabethkingia anophelis	24500	10936.8	9215.75	0.000577781	0.000140358	0.160685	0.00288891	0.000935721	0.603586
g__Flavobacterium;s__Flavobacterium columnare	15908.5	8172.58	6474.93	0.000174139	4.4044e-05	0.216857	0.00135441	0.00077077	0.603586
g__Flavobacterium;s__Flavobacterium marinum	229184	83032.5	71785	3.43224e-05	1.55495e-05	0.436289	0.000600641	0.000544233	0.73591
g__Flavobacterium;s__Flavobacterium ummariense	434567	103803	82139.4	5.61897e-05	3.43224e-05	0.249556	0.000655546	0.000686447	0.612945
g__Riemerella;s__Riemerella anatipestifer	121451	81350.7	71576.7	0.00656805	0.00196295	0.324548	0.0164201	0.00610696	0.668187
g__Riemerella;s__Riemerella columbina	26445	20103.7	17892.5	0.160685	0.0209023	0.412376	0.241892	0.0443382	0.73591
g__Riemerella;s__Riemerella columbipharyngis	34105.7	21311.9	20004.6	0.012799	0.00196295	0.436289	0.028901	0.00610696	0.73591
g__Soonwooa;s__Soonwooa buanensis	83176.4	30275.3	22075	0.00166521	0.000264303	0.324548	0.00597769	0.00142317	0.668187
g__Unclassified;s__Flavobacteriaceae bacterium 3519-10	16512.2	7751.21	6542.13	0.000112534	8.979e-05	0.232812	0.000926751	0.000785662	0.603586
g__Unclassified;s__Flavobacteriaceae bacterium JJC	59520.4	20350.6	16615.3	0.00315538	0.000478141	0.389233	0.00939899	0.00209187	0.707697
g__Unclassified;s__Sphingobacteriales bacterium 41-5	22895.7	14997.4	22627.8	0.126147	0.232812	0.712965	0.202996	0.329229	0.874944
g__Unclassified;s__Bacteroidetes oral taxon 274	21851.7	23104.6	28034.7	0.712965	0.345311	0.712965	0.779806	0.447625	0.874944
g__Unclassified;s__Candidatus Gracilibacteria bacterium	29121	7155.93	19612.4	4.80926e-06	0.026354	0.00166521	0.000112216	0.0542583	0.0333043
g__Unclassified;s__Candidatus Saccharibacteria bacterium	9389.26	8797.59	12686.8	0.712965	0.566774	0.712965	0.779806	0.666794	0.874944
g__Unclassified;s__Candidatus Saccharibacteria oral taxon TM7x	15648.8	16948.4	24527.2	0.806334	0.304591	0.460959	0.842438	0.406121	0.750398
g__Chlamydia;s__Chlamydia trachomatis	12733	14230.8	20983.3	0.623594	0.00140812	0.00987482	0.709782	0.00492842	0.153608
g__Unclassified;s__Anaerolineaceae bacterium oral taxon 439	3607.68	11406.1	37350.6	0.00196295	0.00118667	0.345311	0.00654317	0.00449012	0.700631
g__Staphylococcus;s__Staphylococcus sciuri	281.03	8127.19	21470.5	1.28935e-08	1.28935e-08	0.267097	1.80508e-06	1.80508e-06	0.623226
g__Globicatella;s__Globicatella sulfidifaciens	3052.27	30566.9	28365.5	5.80205e-07	6.54987e-06	0.594884	2.70762e-05	0.000411559	0.849834
g__Streptococcus;s__Streptococcus orisratti	4038.7	17370.4	18336.7	0.000215063	0.00166521	0.623594	0.00158467	0.00555072	0.873032
g__Streptococcus;s__Streptococcus suis	328148	449767	312123	0.187268	0.934887	0.216857	0.270284	0.955359	0.603586
g__Peptoanaerobacter;s__Peptoanaerobacter stomatis	12574.3	8842.86	9531.02	0.512486	0.902462	0.712965	0.602925	0.935887	0.874944
g__Peptostreptococcus;s__Peptostreptococcus sp. D1	8956.94	6710.24	21227.3	1	0.000478141	2.51422e-06	1	0.00209187	0.000351991
g__Proteocatella;s__Proteocatella sphenisci	44169.5	38142.2	46560.7	0.870194	0.412376	0.436289	0.895788	0.502023	0.73591
g__Helcococcus;s__Helcococcus kunzii	12003.2	29461.7	31746.9	0.000264303	0.000140358	0.902462	0.00176202	0.000935721	0.941613
g__Helcococcus;s__Helcococcus sueciensis	5749.44	12054.4	13712.5	0.012799	0.000996702	0.934887	0.028901	0.00398681	0.941613
g__Fusobacterium;s__Fusobacterium necrophorum	33639.8	12498.2	16400.4	0.201679	0.967417	0.0975258	0.285203	0.974377	0.546144
g__Fusobacterium;s__Fusobacterium nucleatum	14438.9	10304.2	13589.9	0.187268	0.712965	0.0612792	0.270284	0.792183	0.428955
g__Fusobacterium;s__Fusobacterium russii	135187	98340.8	151519	0.436289	0.285441	0.0502224	0.522056	0.384247	0.428955
g__Leptotrichia;s__Leptotrichia goodfellowii	13532.7	16453.2	17269.4	1	0.436289	0.285441	1	0.526556	0.644544
g__Leptotrichia;s__Leptotrichia sp. oral taxon 215	8564.64	10834.3	11637.3	0.743702	0.216857	0.389233	0.80091	0.316249	0.707697
g__Pelistega;s__Pelistega indica	12885.2	8038.17	11146.4	0.00426618	0.216857	0.160685	0.0121891	0.316249	0.603586
g__Pelistega;s__Pelistega sp. MC2	40105.7	11517.7	34644.8	1.25066e-06	0.267097	0.00166521	4.37733e-05	0.366604	0.0333043
g__Lautropia;s__Lautropia mirabilis	16418.5	65292.4	21761	0.00118667	0.106446	0.0367175	0.0047467	0.167443	0.367175
g__Brachymonas;s__Brachymonas chironomi	80008.3	31874.3	28771.7	0.0502224	0.0185537	0.682674	0.0925149	0.0412305	0.874944
g__Brachymonas;s__Brachymonas denitrificans	55374.9	31257.6	20420.3	0.0975258	0.0209023	0.201679	0.160631	0.0443382	0.603586
g__Lampropedia;s__Lampropedia hyalina	10861.3	19172.5	17023.2	0.232812	0.0408399	0.512486	0.310416	0.0772647	0.797201
g__Ottowia;s__Ottowia thiooxydans	15033.3	19560.7	17918.1	0.436289	0.870194	0.743702	0.522056	0.915994	0.874944
g__Unclassified;s__Burkholderiales bacterium 68-10	34139.4	48210.7	43207	0.267097	0.366875	0.934887	0.346237	0.462725	0.941613
g__Alysiella;s__Alysiella crassa	34623.9	29433.4	32752.9	0.0975258	0.594884	0.436289	0.160631	0.682654	0.73591
g__Alysiella;s__Alysiella filiformis	53849.4	60645	50712.7	0.539299	0.412376	0.806334	0.629182	0.502023	0.910377
g__Kingella;s__Kingella kingae	14359.6	15064	14106.2	0.566774	0.594884	0.870194	0.655772	0.682654	0.937132
g__Neisseria;s__Neisseria dentiae	133127	160836	90542.4	0.366875	0.870194	0.173609	0.454536	0.915994	0.603586
g__Neisseria;s__Neisseria shayeganii	11111.2	18600.8	14239.4	0.0742045	0.187268	0.285441	0.128255	0.27891	0.644544
g__Simonsiella;s__Simonsiella muelleri	13353.1	12812.3	13110.4	0.232812	0.712965	0.712965	0.310416	0.792183	0.874944
g__Snodgrassella;s__Snodgrassella sp. CFCC 13594	7982.3	15348.5	9354.84	0.0408399	0.126147	0.201679	0.0794109	0.194073	0.603586
g__Propionivibrio;s__Propionivibrio dicarboxylicus	6796.98	16945.5	14181.1	0.0891948	0.0674962	0.902462	0.150449	0.11666	0.941613
g__Cardiobacterium;s__Cardiobacterium hominis	5001.82	16671.9	10579.5	0.00426618	0.00367431	0.267097	0.0121891	0.0107167	0.623226
g__Escherichia;s__Escherichia coli	21563.3	37769.4	52305.8	0.00315538	0.00140812	0.743702	0.00939899	0.00492842	0.874944
g__Actinobacillus;s__Actinobacillus minor	68696.6	192994	161623	5.61897e-05	0.00754355	0.389233	0.000655546	0.0203095	0.707697
g__Actinobacillus;s__Actinobacillus pleuropneumoniae	11294.4	15938.2	14143.9	0.0555296	0.160685	0.539299	0.100963	0.241892	0.82969
g__Actinobacillus;s__Actinobacillus seminis	8690.53	26252	33198.6	0.00140812	0.000264303	0.806334	0.00532802	0.00142317	0.910377
g__Bibersteinia;s__Bibersteinia trehalosi	9951.46	16852.7	14718.9	0.00493962	0.0674962	0.65287	0.0135597	0.11666	0.874944
g__Haemophilus;s__[Haemophilus] parasuis	561594	1.09093e+06	909656	0.011256	0.0742045	0.682674	0.0267092	0.122219	0.874944
g__Muribacter;s__Muribacter muris	14826.6	22430.2	20031.2	0.0294965	0.0814293	0.743702	0.0598479	0.131036	0.874944
g__Pasteurella;s__Pasteurella multocida	11652.4	16748	14643.6	0.0502224	0.115979	0.65287	0.0925149	0.180411	0.874944
g__Unclassified;s__Pasteurellaceae bacterium 15-036681	42586.9	71252.6	63156.1	0.0185537	0.0814293	0.712965	0.0405863	0.131036	0.874944
g__Acinetobacter;s__Acinetobacter towneri	21108.2	11688.1	8032.23	0.267097	0.14848	0.838135	0.346237	0.225948	0.923928
g__Moraxella;s__Moraxella bovoculi	14808.8	20951.9	15041.9	0.14848	0.934887	0.160685	0.230969	0.955359	0.603586
g__Moraxella;s__Moraxella catarrhalis	33759.4	56231.3	37812.2	0.201679	0.594884	0.324548	0.285203	0.682654	0.668187
g__Moraxella;s__Moraxella caviae	13956.2	16887.2	18775.8	0.173609	0.232812	0.934887	0.258566	0.329229	0.941613
g__Moraxella;s__Moraxella cuniculi	16399.1	22925.7	18337.2	0.0674962	0.460959	0.486365	0.119613	0.5469	0.782656
g__Moraxella;s__Moraxella lacunata	17051.5	16659.9	17395.2	0.902462	0.870194	0.77484	0.915541	0.915994	0.896509
g__Moraxella;s__Moraxella oblonga	12053.7	9765.84	11171.3	0.0502224	0.366875	0.682674	0.0925149	0.462725	0.874944
g__Moraxella;s__Moraxella osloensis	12206.3	8344.55	10677	0.216857	0.65287	0.389233	0.297646	0.743104	0.707697
g__Moraxella;s__Moraxella pluranimalium	593939	1.26097e+06	1.09621e+06	0.00656805	0.00656805	0.594884	0.0164201	0.0180299	0.849834
g__Moraxella;s__Moraxella porci	344419	301277	331663	0.77484	0.967417	0.594884	0.815621	0.974377	0.849834
g__Moraxella;s__Moraxella sp. VT-16-12	15478.9	20001.3	18485.3	0.870194	0.267097	0.806334	0.895788	0.366604	0.910377
g__Luteimonas;s__Luteimonas tolerans	25220.1	19115	14733.3	0.216857	0.0367175	0.115979	0.297646	0.0713952	0.559897
g__Treponema;s__Treponema pedis	32634.3	21293.3	34051.8	0.712965	0.324548	0.267097	0.779806	0.424642	0.623226
g__Unclassified;s__candidate division SR1 bacterium Aalborg_AAW-1	29372.3	11210.6	9678.79	0.012799	0.00987482	0.389233	0.028901	0.0246871	0.707697
g__Unclassified;s__candidate division SR1 bacterium CG_4_9_14_3_um_filter_40_9	20091.7	4082.29	12428.1	0.00196295	0.902462	0.00083409	0.00654317	0.935887	0.0333043
g__Unclassified;s__candidate division SR1 bacterium RAAC1_SR1_1	49271.4	9895.21	29146.3	0.00196295	0.77484	0.000996702	0.00654317	0.847482	0.0333043
g__Unclassified;s__uncultured bacterium	23302	21843.8	22088.1	0.160685	0.285441	0.743702	0.241892	0.384247	0.874944
g__Unclassified;s__uncultured bacterium (gcode 4)	19042.8	3855.76	11674.2	0.00083409	0.743702	0.00083409	0.00376686	0.819829	0.0333043
Others	9.87412e+06	9.67541e+06	1.01293e+07	0.486365	0.324548	0.0891948	0.577043	0.424642	0.542925

## Sheet: Table S5
Supplementary Table 5. Significantly differential metabolites between Ad and Ma groups
Metabolites	FDR	Ad_mean	Ma_mean	FC	log2FC	VIP	change
Succinate	0.000659929	178643	104816	0.586735	-0.769218	1.8604	Ad high
Pantothenate	0.000659929	141174	67237.8	0.476275	-1.07013	1.83283	Ad high
L-aspartic acid	0.00151643	100564	36523	0.363182	-1.46124	1.70498	Ad high
Leucine	0.0030988	6.83585e+06	4.03863e+06	0.590801	-0.759255	11.4391	Ad high
Dl-a-hydroxybutyric acid	0.000659929	87900.8	25227.7	0.287002	-1.80087	1.62123	Ad high
Alpha-ketoisovaleric acid	0.0030988	2.79019e+06	1.18251e+06	0.42381	-1.23851	8.30941	Ad high
Uracil	0.00151643	270765	87907.7	0.324665	-1.62298	2.77634	Ad high
Gln-glu	0.000937794	49481	14011.5	0.28317	-1.82026	1.19483	Ad high
Pyruvate	0.0120864	1.97168e+06	1.08597e+06	0.550785	-0.860438	6.18468	Ad high
Gamma-l-glutamyl-l-glutamic acid	0.000659929	225673	55088.4	0.244107	-2.03442	2.59165	Ad high
3-hydroxyglutaric acid	0.00932666	410371	274393	0.668646	-0.580685	2.41503	Ad high
sn-Glycerol 3-phosphoethanolamine	0.00728922	52988.4	25288.7	0.477249	-1.06719	1.07015	Ad high
Phenylalanine	0.014234	2.77792e+06	1.80553e+06	0.649958	-0.621581	6.34423	Ad high
Ketoleucine	0.00151643	2.91271e+07	1.32006e+07	0.453207	-1.14176	25.7733	Ad high
Ile-Val	0.00439667	66412.9	19221.9	0.289431	-1.78871	1.36497	Ad high
Hypoxanthine	0.014234	7.52839e+06	4.66314e+06	0.619408	-0.691038	10.8615	Ad high
(r)-2-hydroxystearic acid	0.00439667	220738	67711.1	0.306749	-1.70487	2.42105	Ad high
Ricinoleic acid	0.00932666	567874	197403	0.347618	-1.52442	3.65929	Ad high
DL-tryptophan	0.0496619	1.22697e+06	857519	0.69889	-0.516863	3.76013	Ad high
Pe(16:0/19,20-epdpe)	0.00568663	264895	107990	0.407672	-1.29452	2.43354	Ad high
3-hydroxy-7-methoxyflavone	0.014234	48477.1	19487.1	0.401986	-1.31478	1.05644	Ad high
Taurine	0.0180994	4.79067e+06	3.4206e+06	0.714012	-0.485981	7.48576	Ad high
Gly-Val	0.0403621	171990	96935.5	0.56361	-0.827232	1.68627	Ad high
DL-Glutamic acid	0.0335399	1.60391e+06	1.01116e+06	0.630436	-0.665578	4.95152	Ad high
D(-)-beta-hydroxy butyric acid	0.00222726	90346.5	49502.1	0.547914	-0.867977	1.16661	Ad high
1-(5z,8z,11z,14z-eicosatetraenoyl)-sn-glycero-3-phosphate	0.0403621	129116	93885.7	0.727144	-0.459688	1.17016	Ad high
Dl-lactate	0.0335399	1.03981e+07	7.40964e+06	0.712595	-0.488846	10.8379	Ad high
Ile-Asp	0.0269903	184554	101310	0.548944	-0.865269	1.6456	Ad high
9(10)-epoxy-12z-octadecenoic acid	0.0269903	207955	83705.4	0.402516	-1.31288	1.91657	Ad high
5-methoxymethylone	0.000659929	139300	55280.5	0.396844	-1.33336	2.0223	Ad high
Morphine-3-glucuronide	0.0030988	64599.2	22144.7	0.342802	-1.54455	1.38265	Ad high
L-Isoleucine	0.000937794	942628	539414	0.572245	-0.805294	4.22584	Ad high
Imidazole	0.000937794	60586	25372.5	0.418786	-1.25572	1.23802	Ad high
Folinic acid	0.000937794	80699.4	17605.3	0.218159	-2.19654	1.65705	Ad high
Azlocillin	0.00568663	48180.3	16714.3	0.346912	-1.52736	1.15865	Ad high
1,3-cyclobutanedicarboxylic acid, 2,4-diphenyl-, 1-(1-naphthalenyl) ester, (1.beta.,2r,3.alpha.,4r)-	0.00222726	643562	129706	0.201543	-2.31084	4.70515	Ad high
Val-Ala-Lys	0.0030988	694071	400095	0.576447	-0.79474	3.49073	Ad high
1,5-pentanediamine	0.00932666	2.93456e+06	2.05578e+06	0.700539	-0.513463	5.80268	Ad high
N-(aminothioxomethyl)-5-oxo-1-propyl-2-pyrrolidineacetamide	0.00568663	40356	17107.4	0.423912	-1.23816	1.03098	Ad high
Stearoylcarnitine	0.00932666	61779.8	15441.7	0.249948	-2.0003	1.37402	Ad high
DL-2-Aminoadipic acid	0.00568663	257590	100398	0.389759	-1.35935	2.5218	Ad high
Goitrin	0.00728922	1.10637e+06	731942	0.661568	-0.596039	3.61859	Ad high
1,2-diamino-2-methylpropane	0.00728922	1.14412e+06	634379	0.554468	-0.850823	4.76576	Ad high
Linoleic acid methyl ester	0.0269903	68857.1	29661.5	0.430768	-1.21502	1.27577	Ad high
Enniatin b	0.014234	44068.5	16346.6	0.370935	-1.43076	1.04292	Ad high
Arg-Val	0.0120864	237385	121294	0.510961	-0.968716	2.15276	Ad high
2'-deoxycytidine	0.00728922	79979.4	48768.9	0.609768	-0.713667	1.06008	Ad high
2-aminoadipic acid	0.00728922	375595	145082	0.386273	-1.37231	3.03964	Ad high
Glycerophosphocholine	0.00568663	2.34771e+07	1.00207e+07	0.426829	-1.22827	23.1174	Ad high
DL-phenylalanine	0.0120864	5.40338e+06	4.04962e+06	0.74946	-0.416076	7.08076	Ad high
D-ornithine	0.0120864	95565.4	54816.9	0.573607	-0.801866	1.27	Ad high
Val-Ile	0.00932666	74854.9	24089.7	0.321819	-1.63568	1.45966	Ad high
Glutamic acid	0.00932666	1.37653e+06	869018	0.631309	-0.663583	4.15219	Ad high
Ser-Thr	0.0335399	1.0138e+06	637383	0.628706	-0.669542	3.77327	Ad high
Lys-Trp-Arg	0.0223567	82142.8	51467.2	0.626558	-0.674479	1.10248	Ad high
2-amino-1-phenylethanol	0.0269903	1.13357e+07	8.58344e+06	0.757206	-0.401243	9.97552	Ad high
N-acetylglutamine	0.00728922	2.24556e+06	1.27483e+06	0.567711	-0.816772	5.73929	Ad high
Norvaline	0.0180994	186218	131576	0.706569	-0.501098	1.50303	Ad high
Trans-cinnamic acid	0.014234	156652	119931	0.765588	-0.385359	1.12832	Ad high
Pro-hyp	0.00728922	7.37045e+06	3.36617e+06	0.456712	-1.13064	11.866	Ad high
Pyridaben	0.00568663	75036.6	30875.7	0.411476	-1.28112	1.32623	Ad high
Ile-Tyr	0.0180994	279593	162808	0.582305	-0.780154	2.14707	Ad high
1-methyladenosine	0.0403621	276704	199951	0.722619	-0.468692	1.53764	Ad high
Lys-Phe-Lys	0.0403621	191480	61418.6	0.320758	-1.64044	2.20878	Ad high
Phenylacetaldehyde	0.014234	884098	688921	0.779236	-0.359868	2.58817	Ad high
L-palmitoylcarnitine	0.0223567	135003	54087.3	0.400638	-1.31963	1.70303	Ad high
4-imidazoleacetic acid	0.0223567	345101	147090	0.426223	-1.23032	2.68073	Ad high
Guanine	0.0403621	709508	467282	0.658601	-0.602524	2.81476	Ad high
Dibucaine	0.0335399	868545	376915	0.433961	-1.20436	3.9703	Ad high
N-Acetyl-L-Histidine	0.0269903	449752	359877	0.800169	-0.321623	1.45365	Ad high
Asn-Gly-Lys	0.00568663	255205	109505	0.429084	-1.22067	2.23451	Ad high
Methyl (1-(cyclohexylmethyl)-1h-indole-3-carbonyl)-l-valinate	0.0403621	325422	145434	0.44691	-1.16194	2.39798	Ad high
Hexaethylene glycol	0.0269903	1.16393e+06	573649	0.492857	-1.02076	4.21157	Ad high
L-Histidine	0.0335399	1.24299e+06	902403	0.725996	-0.461966	3.70166	Ad high
L-carnosine	0.0180994	4.797e+06	2.08281e+06	0.434189	-1.2036	8.10387	Ad high
Met-Met-Arg	0.0496619	1.15674e+06	525121	0.453967	-1.13934	5.55563	Ad high
Enrofloxacin	0.0180994	157402	9290.4	0.0590233	-4.08257	1.52563	Ad high
Ganoderic acid f	0.000659929	63004.5	193906	3.07766	1.62183	2.37427	Ma high
(1-acetyloxy-3-hydroxy-6,8a-dimethyl-7-oxo-3-propan-2-yl-2,3a,4,8-tetrahydro-1h-azulen-4-yl) 4-hydroxybenzoate	0.000659929	80730.6	215868	2.67393	1.41896	2.18762	Ma high
Mitragynine	0.000659929	41533.4	437793	10.5408	3.39791	3.93761	Ma high
Methanone, [6-hydroxy-1-[2-(4-morpholinyl)ethyl]-1h-indol-3-yl]-1-naphthalenyl-	0.00222726	24153.1	81095.7	3.35756	1.74741	1.43549	Ma high
Salicylic acid	0.00222726	28772	123485	4.29184	2.1016	1.967	Ma high
Salicyluric acid	0.00568663	6409.75	91711.8	14.3082	3.83877	1.83664	Ma high
3.alpha.,7.alpha.-dihydroxy-12-oxocholanoic acid	0.000659929	7956.48	36693.7	4.61181	2.20533	1.00424	Ma high
Pc(16:1e/9-hode)	0.00932666	277603	548044	1.9742	0.981267	3.25437	Ma high
Tyr-Ala(dstereo)-phe(amide)	0.014234	17010.3	261405	15.3674	3.9418	3.02463	Ma high
Deoxycholic acid	0.00151643	1.13772e+06	7.06163e+06	6.20685	2.63386	15.6635	Ma high
4-pregnen-17.alpha., 20.beta.-diol-3-one-20-sulfate	0.000659929	6810.7	65803.2	9.66174	3.27228	1.37575	Ma high
Phenaceturic acid	0.014234	164560	291709	1.77266	0.825917	2.25168	Ma high
Hippuric acid	0.0269903	179652	471650	2.62535	1.39251	3.29671	Ma high
Phenol	0.0030988	18747	82127.4	4.38083	2.1312	1.49689	Ma high
1-stearoyl-2-linoleoyl-sn-glycero-3-phosphoethanolamine	0.0269903	243637	452304	1.85646	0.892556	2.70664	Ma high
Naltrindole	0.000659929	159700	942325	5.9006	2.56086	4.84074	Ma high
1h-indole-3-propanoic acid	0.014234	42152.6	136164	3.23026	1.69165	1.79671	Ma high
17,20-dimethylprostaglandin f1.alpha.	0.0269903	31297.5	270791	8.65215	3.11306	2.68897	Ma high
Anacardic acid	0.0223567	14360.1	65380.4	4.55291	2.18679	1.29914	Ma high
Lipoxin a4	0.0403621	72325.7	155313	2.14741	1.1026	1.45662	Ma high
Octadecanedioic acid	0.0269903	250896	882281	3.51652	1.81415	3.57504	Ma high
Valine betaine	0.000659929	19219.7	66893.3	3.48045	1.79927	1.51593	Ma high
L-thiocitrulline	0.000659929	146368	311319	2.12696	1.08879	2.74734	Ma high
L-NG-Monomethylarginine	0.000937794	88879.5	189624	2.13349	1.09322	2.12009	Ma high
Chenodeoxycholate	0.00151643	433553	2.34442e+06	5.40744	2.43495	8.99571	Ma high
O-acetylsolasodine	0.000937794	26789.1	90518.7	3.37893	1.75657	1.64282	Ma high
Betaine	0.00222726	3.74076e+07	5.05912e+07	1.35243	0.435557	24.7673	Ma high
1-Methylhistidine	0.000937794	2.1876e+06	4.7843e+06	2.18701	1.12896	10.273	Ma high
1-methyl-l-histidine	0.00222726	2.55569e+06	6.72266e+06	2.63047	1.39532	12.6376	Ma high
Phosphocholine	0.0120864	293414	500307	1.70512	0.769876	2.82479	Ma high
O-toluidine	0.0120864	50648.9	95564.4	1.8868	0.915943	1.40828	Ma high
5-aminovaleric acid	0.00439667	36809.3	73116.1	1.98635	0.99012	1.21413	Ma high
Lpc 18:2	0.0180994	1.72706e+07	2.54597e+07	1.47417	0.5599	19.2503	Ma high
Gramine	0.00932666	84146.9	160711	1.90988	0.933483	1.67259	Ma high
Creatinine	0.0223567	4.87449e+07	5.96813e+07	1.22436	0.292028	21.0067	Ma high
Malonic acid	0.0223567	82568.9	208644	2.52691	1.33738	2.2276	Ma high
Phosphorylcholine	0.0269903	55325.8	87984.2	1.59029	0.669292	1.03721	Ma high
1-hexadecanoyl-2-octadecadienoyl-sn-glycero-3-phosphocholine	0.0335399	3.45308e+06	7.59375e+06	2.19913	1.13693	12.8954	Ma high
16-Hydroxypalmitic acid	0.00932666	27890	76700.1	2.75009	1.45948	1.25021	Ma high
Orsellinic acid	0.0335399	79786.1	128571	1.61145	0.688358	1.39331	Ma high
1-Palmitoyllysophosphatidylcholine	0.0180994	49932.1	97499.3	1.95264	0.965423	1.3804	Ma high
3-oxazolidinecarboxylic acid, 2,2-dimethyl-4-(1-oxo-2-hexadecyn-1-yl)-, 1,1-dimethylethyl ester, (4s)-	0.0030988	21594.7	89923.2	4.16413	2.05801	1.42568	Ma high
Trigonelline	0.0180994	1.79124e+06	3.73665e+06	2.08607	1.06079	8.56305	Ma high
Arg-Ala	0.014234	63261.6	107323	1.6965	0.762559	1.18968	Ma high
Cys-Trp	0.160363	138933	103223	0.742973	-0.428618	1.11081	NOT
16-hydroxyhexadecanoic acid	0.0596934	332331	147115	0.442677	-1.17567	2.4482	NOT
Estrone glucuronide	0.0596934	51469.6	112672	2.18909	1.13033	1.45511	NOT
Pc(18:1e/9-hode)	0.138981	296903	536913	1.80838	0.854695	2.85161	NOT
Cinchonine	0.0723927	386565	274936	0.711229	-0.491615	1.95371	NOT
2-methyl-3-hydroxybutyric acid	0.10224	369377	241376	0.653467	-0.613814	2.05784	NOT
1,2-dioleoyl-sn-glycero-3-phosphoethanolamine-n,n-dimethyl	0.118535	258607	454247	1.75652	0.81272	2.4851	NOT
Loxistatin acid	0.160363	103350	44914	0.43458	-1.20231	1.33117	NOT
6-hydroxyhexanoate	0.138981	309295	225910	0.730401	-0.453239	1.67507	NOT
[6]-gingerol	0.138981	380874	289982	0.761361	-0.393347	1.67343	NOT
Indole-3-carboxaldehyde	0.212105	744606	658753	0.8847	-0.17674	1.84948	NOT
Hydroxyisocaproic acid	0.160363	368263	283310	0.769314	-0.378356	1.70513	NOT
Cholic acid	0.301449	588915	1.89034e+06	3.20987	1.68252	6.38034	NOT
L-citrulline	0.301449	204963	282872	1.38011	0.464785	1.64126	NOT
PGF2a	0.0596934	82734.9	32250.9	0.38981	-1.35916	1.16332	NOT
.alpha.-hederin	0.118535	4143.99	8179.42	1.9738	0.980978	0.344022	NOT
.alpha.-L-Glu-L-Asp	0.00728922	2682.54	467.567	0.1743	-2.52035	0.222148	NOT
.beta.-hydroxypropionic acid	0.816562	439363	434155	0.988147	-0.0172027	0.315181	NOT
.beta.-resorcylic acid	0.138981	2176.02	6673.51	3.06684	1.61675	0.405819	NOT
(-)-epigallocatechin	0.983054	6354.26	6557.78	1.03203	0.045482	0.0729733	NOT
(2s,3r,4s,6ar,6bs,8as,12as,14br)-2-acetyloxy-8a-[(2s,3r,4s,5s,6r)-6-[[(2r,3r,4r,5s,6r)-3,4-dihydroxy-6-(hydroxymethyl)-5-[(2s,3r,4s,5s,6r)-3,4,5-trihydroxy-6-methyloxan-2-yl]oxyoxan-2-yl]oxymethyl]-4,5-dihydroxy-3-[(2s,3r,4s,5s,6r)-3,4,5-trihydroxy-6-(hydroxymethyl)oxan-2-yl]oxyoxan-2-yl]oxycarbonyl-3-hydroxy-4,6a,6b,11,11,14b-hexamethyl-1,2,3,4a,5,6,7,8,9,10,12,12a,14,14a-tetradecahydropicene-4-…	0.604072	3158.09	2720.7	0.861502	-0.215074	NA	NOT
(2s,3r,5r,10r,13r,14s,17s)-2,3,14-trihydroxy-10,13-dimethyl-17-[(2r,3r)-2,3,6-trihydroxy-6-methylheptan-2-yl]-2,3,4,5,9,11,12,15,16,17-decahydro-1h-cyclopenta[a]phenanthren-6-one	0.816562	4619.62	5576.72	1.20718	0.271644	0.12483	NOT
(2s,3s,4s,5r,6r)-6-[[(2s,3r,4r,6ar,6bs,8as,12as,14br)-4-carboxy-8a-[(2s,3r,4s,5s)-3-[(2s,3r,4s,5r,6s)-3,4-dihydroxy-6-methyl-5-[(2s,3r,4s,5r)-3,4,5-trihydroxyoxan-2-yl]oxyoxan-2-yl]oxy-4,5-dihydroxyoxan-2-yl]oxycarbonyl-2-hydroxy-4,6a,6b,11,11,14b-hexamethyl-1,2,3,4a,5,6,7,8,9,10,12,12a,14,14a-tetradecahydropicen-3-yl]oxy]-3,4,5-trihydroxyoxane-2-carboxylic acid	0.879331	20657.8	19646.9	0.951066	-0.0723829	NA	NOT
(2s,3s,4s,5r,6r)-6-[[(3s,6ar,6bs,8as,14br)-8a-carboxy-4,4,6a,6b,11,11,14b-heptamethyl-1,2,3,4a,5,6,7,8,9,10,12,12a,14,14a-tetradecahydropicen-3-yl]oxy]-3,4,5-trihydroxyoxane-2-carboxylic acid	0.983054	909.754	954.881	1.0496	0.0698439	0.043584	NOT
(2s,3s,4s,5r,6s)-3,4,5-trihydroxy-6-(5-hydroxy-4-oxo-2-phenylchromen-7-yl)oxyoxane-2-carboxylic acid	0.239597	4853.52	4355.59	0.897408	-0.156164	0.168328	NOT
(e,2s,3r,4r,5s)-4-acetyloxy-2-amino-3,5,14-trihydroxyicos-6-enoic acid	0.433878	55334.5	42790	0.773296	-0.370907	0.390943	NOT
(e)-5-(4-methoxy-5-methyl-6-oxopyran-2-yl)-3-methylhex-4-enoic acid	0.212105	9209.39	12114.9	1.3155	0.395611	0.252535	NOT
(r)-butaprost (free acid)	0.337445	6599.33	10550.8	1.59876	0.676957	0.307818	NOT
1-(10z-heptadecenoyl)-sn-glycero-3-phospho-(1'-rac-glycerol)	0.00439667	5642.02	18145.2	3.21608	1.68531	0.697563	NOT
1-(1z-octadecenyl)-2-(4z,7z,10z,13z,16z,19z-docosahexaenoyl)-sn-glycero-3-phosphocholine	0.401183	2908.1	4160.77	1.43075	0.516773	0.151837	NOT
1-(9z,12z-octadecadienoyl)-2-hydroxy-sn-glycero-3-phosphoethanolamine	0.77764	125860	151412	1.20302	0.266661	0.575286	NOT
1-deoxy-1-(methylamino)-d-galactitol	0.00151643	6294.84	12068	1.91712	0.938941	0.492236	NOT
1-hexadecanoyl-2-(9z-octadecenoyl)-sn-glycero-3-phospho-(1'-myo-inositol)	0.638025	11120.6	9257.38	0.832455	-0.264556	0.256343	NOT
1-Hexadecanoyl-2-(9Z,12Z-octadecadienoyl)-sn-glycero-3-phosphoric acid	0.184782	10972.8	18841.6	1.71711	0.779987	0.45356	NOT
1-hexadecanoyl-2-sn-glycero-3-phosphate	0.160363	15268.1	10240.5	0.670711	-0.576237	0.411517	NOT
1-myristoyl-2-palmitoyl-sn-glycero-3-phosphocholine	0.899802	32229.3	31614	0.980911	-0.0278065	0.359473	NOT
1-o-(9z-octadecenyl)-sn-glycero-2,3-cyclic-phosphate	0.930293	33120.3	34069.9	1.02867	0.040784	0.241194	NOT
1-oleoyl-sn-glycero-3-phosphoethanolamine	0.504714	115257	93186.4	0.808506	-0.306669	0.70024	NOT
1-oleoyl-sn-glycerol 3-phosphate	0.0223567	27459.7	18398.4	0.670014	-0.577736	0.596183	NOT
1-Palmitoyl Lysophosphatidic Acid	0.638025	5582.93	4609.27	0.825601	-0.276484	0.144814	NOT
1-palmitoyl-2-hydroxy-sn-glycero-3-phospho-(1'-rac-glycerol)	0.879331	42845	39478.3	0.921421	-0.118067	0.289268	NOT
1-palmitoyl-2-hydroxy-sn-glycero-3-phosphoethanolamine	0.467504	38162.1	29534.6	0.773924	-0.369736	0.479262	NOT
1-palmitoyl-3-oleoyl-sn-glycero-2-phosphoethanolamine	0.850612	18727.3	15529.7	0.829252	-0.270118	0.40664	NOT
1-stearoyl-2-hydroxy-sn-glycero-3-phosphoethanolamine	0.118535	759.958	1389.94	1.82897	0.871028	0.13384	NOT
1,10a-dihydroxy-4,4,7,11b-tetramethyl-1,2,3,4a,5,6,6a,7,11,11a-decahydronaphtho[2,1-f][1]benzofuran-9-one	0.536265	80727.5	108830	1.34811	0.430943	0.736372	NOT
1,2-dimyristoyl-sn-glycero-3-phosphate	1	23055.5	24704.5	1.07152	0.0996628	0.33062	NOT
1,2-dioleoyl-sn-glycero-3-phospho-(1'-myo-inositol-3',4'-bisphosphate)	0.401183	23930.7	28702.4	1.1994	0.262311	0.289466	NOT
1,2-dioleoyl-sn-glycero-3-phosphoethanolamine-n-methyl	0.0596934	8866.35	17433.8	1.96629	0.975476	0.507009	NOT
1,2-dipalmitoyl-sn-glycero-3-phospho-(1'-rac-glycerol)	0.930293	11735.7	11234.6	0.957306	-0.0629481	0.16944	NOT
1,2-distearoyl-sn-glycero-3-phospho-l-serine	0.714282	18085	15327.1	0.847501	-0.238713	0.344967	NOT
1,2-Distearoyl-sn-glycerol 3-phosphate(PA(18:0/18:0))	0.239597	14745.8	9873.21	0.669562	-0.578711	0.39331	NOT
1,3,5-trimethyl-2,4,6-tris(3,5-di-tert-butyl-4-hydroxybenzyl) benzene	0.983054	2134	2004.24	0.939194	-0.0905055	0.082429	NOT
1.alpha.-methyl-5.alpha.-androstan-3.alpha.-ol-17-one glucuronide	0.273953	4085.89	5331.68	1.3049	0.383942	0.186379	NOT
1.alpha.-methyl-5.alpha.-androstan-3.alpha.,17.beta.-diol glucuronide	0.401183	6064.41	7615.05	1.25569	0.328486	0.156805	NOT
1',3'-bis[1,2-dilinoleoyl-sn-glycero-3-phospho]-sn-glycerol	0.879331	52161.6	49358.2	0.946256	-0.0796972	0.493796	NOT
11-(dansylamino)undecanoic acid	0.000659929	8811.19	1775.49	0.201504	-2.31112	0.437604	NOT
11-dehydrothromboxane b2	0.000659929	3473.64	38408.2	11.0571	3.46689	0.99368	NOT
11(Z),14(Z)-Eicosadienoic Acid	0.433878	94291.5	76542.9	0.81177	-0.300858	0.673482	NOT
11beta-hydroxyprogesterone	0.879331	12120.1	10760.1	0.887787	-0.171715	0.150413	NOT
12-hepe	0.677475	9430.29	9754.63	1.03439	0.0487844	0.163941	NOT
12-hete-[d8]	0.00932666	7323.32	3028.48	0.413539	-1.2739	0.424616	NOT
12(13)-epoxy-9z-octadecenoic acid	0.983054	55109.8	44477.1	0.807063	-0.309247	0.526662	NOT
13-hpotre(r)	0.604072	27843.6	44036.5	1.58157	0.661353	0.599686	NOT
15-cyclohexylpentanorprostaglandin f2.alpha.	0.504714	3291.88	4236.49	1.28695	0.36396	0.12671	NOT
16,16-dimethyl-6-ketoprostaglandin e1	0.850612	29031.9	26839.5	0.924483	-0.113281	0.299622	NOT
18.beta.-glycyrrhetinic acid	0.77764	15000.6	12849.4	0.856591	-0.223322	0.174352	NOT
1h-indole-1-pentanoic acid, 3-(1-naphthalenylcarbonyl)-	0.014234	10428	6607.29	0.633611	-0.658332	0.395585	NOT
1h-indole-1-pentanoic acid, 3-[(4-methyl-1-naphthalenyl)carbonyl]-	0.983054	1806.92	1837	1.01664	0.0238144	0.085458	NOT
1h-indole-3,5-dicarboxylic acid, 1-[3-[4-(decyloxy)phenoxy]-2-oxopropyl]-, 3-methyl ester	0.714282	5847.19	5642.76	0.965039	-0.0513409	0.059368	NOT
1h-pyrrole-3-propanoic acid, 5-[(1,2-dihydro-2-oxo-3h-indol-3-ylidene)methyl]-2,4-dimethyl-	0.899802	69716.6	109739	1.57408	0.654508	0.963495	NOT
2-[(2e)-3,7-dimethylocta-2,6-dienyl]-3-methoxy-5-(2-phenylethyl)phenol	0.0496619	17263.9	48555.5	2.81255	1.49188	0.952615	NOT
2-[(2r,4as,8s,8as)-8-[2-[(4as,7r,8ar)-7-(1-carboxyethenyl)-1-hydroxy-4a-methyl-2-oxo-6,7,8,8a-tetrahydro-5h-naphthalen-1-yl]ethyl]-4a-methyl-7-oxo-1,2,3,4,8,8a-hexahydronaphthalen-2-yl]prop-2-enoic acid	0.000659929	1061.24	4596.83	4.33155	2.11488	0.385977	NOT
2-[3-[(e)-6-acetyloxy-2-hydroxy-6-methyl-3-oxohept-4-en-2-yl]-6-(carboxymethyl)-2-hydroxy-3a,5a,9b-trimethyl-5-oxo-2,3,4,6,9,9a-hexahydro-1h-cyclopenta[a]naphthalen-7-yl]-2-methylpropanoic acid	0.000659929	117.475	428.705	3.64931	1.86763	0.114685	NOT
2-[6-[2-[(2e,6e,10e)-12-[4-[3,4-dihydroxy-6-methyl-5-(3,4,5-trihydroxy-6-methyloxan-2-yl)oxyoxan-2-yl]oxy-3,5-dihydroxy-6-(hydroxymethyl)oxan-2-yl]oxy-3,7,11-trimethyldodeca-2,6,10-trienoxy]-3,5-dihydroxy-6-(hydroxymethyl)oxan-4-yl]oxy-4,5-dihydroxy-2-methyloxan-3-yl]oxy-6-methyloxane-3,4,5-triol	0.879331	4772.29	5139.01	1.07684	0.106807	NA	NOT
2-amino-3-[hydroxy-[2-hydroxy-3-[octadec-9-enoyl]oxypropoxy]phosphoryl]oxypropanoic acid	0.0269903	17480.4	8089.64	0.462784	-1.11159	0.598888	NOT
2-amino-3-methoxybenzoic acid	0.569768	8203.18	14203.5	1.73146	0.791989	0.306927	NOT
2-arachidonoyl-1-palmitoyl-sn-glycero-3-phosphoethanolamine	0.850612	13588.5	15737.4	1.15814	0.211806	0.245641	NOT
2-arachidonoyl-1-stearoyl-sn-glycero-3-phosphoethanolamine	0.638025	198420	223223	1.125	0.169923	1.07632	NOT
2-Hydroxy-3-methylbutyric acid	0.569768	94978.4	65183.3	0.686297	-0.543096	0.824289	NOT
2-hydroxy-4-methylbenzoic acid	0.899802	35625.7	32422.4	0.910086	-0.135926	0.260139	NOT
2-hydroxy-6-methylquinoline-3-carbaldehyde	0.930293	3536.58	3190.44	0.902126	-0.148599	0.0847549	NOT
2-hydroxymyristic acid	0.604072	221241	163929	0.740953	-0.432545	1.24203	NOT
2-keto-D-Gluconic acid	0.569768	41872.8	32152.5	0.76786	-0.381085	0.404607	NOT
2-methoxy-6-pentadecylbenzoic acid	0.337445	32353.1	50037	1.54659	0.629093	0.60454	NOT
2-naphthalenesulfonic acid	0.373389	20835.2	12942.5	0.621185	-0.686906	0.44476	NOT
2-o-methylguanosine	0.433878	125586	138220	1.1006	0.138286	0.706	NOT
2-oleoyl-1-palmitoyl-sn-glycero-3-phosphoserine	0.850612	14171.7	14033	0.990213	-0.0141889	0.162246	NOT
2-Oxoadipic acid	0.0180994	13648.2	6657.99	0.487828	-1.03555	0.502939	NOT
2,5,7,8-tetramethyl-2-(.beta.-carboxyethyl)-6-hydroxychroman	0.899802	198729	184023	0.926002	-0.110913	0.546512	NOT
2,6-di-tert-butyl-4-methoxyphenol	0.337445	55126.7	73402	1.33151	0.413067	0.580774	NOT
2,6-di-tert-butylphenol	0.879331	29077.5	31847.5	1.09526	0.131277	0.347419	NOT
2,8-quinolinediol	0.536265	2407.75	3109.29	1.29137	0.368902	0.166355	NOT
2'-o-methyluridine	0.10224	19910.5	28977.3	1.45538	0.541393	0.548766	NOT
2',2'-difluoro-2'-deoxyuridine	0.816562	18326.3	20818.1	1.13597	0.183924	0.206431	NOT
2s-amino-4-phosphonobutyric acid	0.0180994	4964.12	2227.52	0.448725	-1.1561	0.306854	NOT
3-(2,6-dihydroxyphenyl)-4-hydroxy-6-methyl-3h-2-benzofuran-1-one	0.960831	5045.97	4733.03	0.937983	-0.0923663	0.132034	NOT
3-[(cholamidopropyl)dimethylammonio]-1-propanesulfonate	0.960831	13601.7	15251.7	1.12131	0.165183	0.247729	NOT
3-[4,5-dihydroxy-3-[(2r,3r,4r,5r,6s)-3,4,5-trihydroxy-6-methyloxan-2-yl]oxy-6-[[(2r,3r,4r,5r,6s)-3,4,5-trihydroxy-6-methyloxan-2-yl]oxymethyl]oxan-2-yl]oxy-5-hydroxy-2-(4-hydroxyphenyl)-7-methoxychromen-4-one	0.0867114	618.909	1120.31	1.81014	0.856099	0.129519	NOT
3-dehydrocholic acid	0.536265	83338.6	66303.1	0.795588	-0.329907	0.666407	NOT
3-deoxy-d-glycero-d-galacto-2-nonulosonic acid	0.850612	1589.1	3173.77	1.99722	0.997991	0.150155	NOT
3-hydroxy-3-methylglutaric acid	0.879331	73946	78821.2	1.06593	0.0921123	0.616528	NOT
3-hydroxycapric acid	0.301449	35491.1	57490.5	1.61985	0.695865	0.836186	NOT
3-hydroxyphenylacetic acid	0.0403621	15012.7	43913.1	2.92507	1.54847	0.852341	NOT
3-hydroxyproline	0.983054	29204.1	27059.4	0.926563	-0.110039	0.307795	NOT
3-ketofusidic acid	0.504714	93812.4	156966	1.67319	0.7426	1.09815	NOT
3-methoxy-4-hydroxyphenylglycol sulfate	0.77764	99466.5	127972	1.28658	0.36354	0.913656	NOT
3-methoxylimaprost	0.000937794	3246.33	14676.6	4.52096	2.17663	0.685158	NOT
3,4-dichlorophenol	0.899802	37331.2	58872	1.57702	0.657199	0.620677	NOT
3,4-dihydroxy-l-phenylalanine	0.184782	5311.99	7818.73	1.4719	0.557684	0.294412	NOT
3,4-dihydroxyhydrocinnamic acid	0.749772	352266	342584	0.972514	-0.0402084	0.70166	NOT
3,4'-dimethoxy-2'-hydroxychalcone	0.239597	7044.33	4304.7	0.611088	-0.710549	0.271904	NOT
3.beta.,7.alpha.-dihydroxy-5-cholestenoic acid	1	10336.8	10502.1	1.01599	0.0228866	0.0553828	NOT
3'-O-Methylinosine	0.604072	23787.8	27921.4	1.17377	0.231152	0.279114	NOT
4-(2-hydroxyethyl)piperazine-1-ethanesulfonic acid	0.433878	3706.15	2568.88	0.693139	-0.528782	0.185781	NOT
4-hydroxybenzaldehyde	0.960831	116369	120185	1.03279	0.0465517	0.520907	NOT
4-Hydroxybenzoate	0.879331	1997.94	1777.7	0.889768	-0.168499	0.0724382	NOT
4-morpholinopropanesulfonic acid	0.401183	47524.7	21608.5	0.454681	-1.13707	0.693581	NOT
4-nitrophenol	0.850612	91432.9	87925.2	0.961636	-0.0564369	0.458142	NOT
4,6-diamino-5-formamidopyrimidine	0.816562	142173	124918	0.878631	-0.18667	0.849285	NOT
4'-methoxyflavone	0.816562	7850.84	8207.29	1.0454	0.0640596	0.0684845	NOT
5-[(z)-14-(3,5-dihydroxyphenyl)tetradec-10-enyl]benzene-1,3-diol	0.10224	3421.58	5557.45	1.62423	0.699759	0.222531	NOT
5-[1,2,4a-trimethyl-5-(propanoyloxymethyl)-2,3,4,7,8,8a-hexahydronaphthalen-1-yl]-3-methylpentanoic acid	0.0867114	39113.2	59685.1	1.52596	0.609714	0.789891	NOT
5-aminolevulinic acid	0.273953	87209.5	70723.3	0.810958	-0.3023	0.670116	NOT
5-heptenoic acid, 7-[(1s,2r,3r,4r)-3-[[2-[(phenylamino)carbonyl]hydrazinyl]methyl]-7-oxabicyclo[2.2.1]hept-2-yl]-, (5z)-	0.714282	952.407	1477.64	1.55148	0.633643	0.104365	NOT
5-sulfosalicylic acid	0.373389	12213.6	10964.3	0.897719	-0.155664	0.1596	NOT
5,6,7-trimethoxycoumarin	0.569768	3284.76	2140.17	0.651544	-0.618065	0.13688	NOT
5'-deoxyadenosine	0.337445	35100.3	12994.8	0.37022	-1.43355	0.883666	NOT
5s-hydroxy-6e,8z,11z,14z-eicosatetraenoic acid	0.000659929	183.702	1750.22	9.52751	3.2521	0.244665	NOT
6'-sialyl-n-acetyllactosamine	0.337445	3759.17	2265.29	0.602603	-0.73072	0.203049	NOT
6'-sialyllactose	0.467504	1035.92	1104.66	1.06635	0.0926863	0.0306457	NOT
7-hydroxycoumarin-4-acetic acid	0.638025	3176.12	968.476	0.304924	-1.71348	0.248384	NOT
7-keto-8-aminopelargonic acid	0.850612	116779	112517	0.963501	-0.0536421	0.400021	NOT
7,9-dimethoxy-6-(4-methoxyphenyl)-[1,3]dioxolo[4,5-g]chromen-8-one	0.0596934	2538.63	1558.14	0.613772	-0.704226	0.165952	NOT
7(s),17(s)-dihydroxy-8(e),10(z),13(z),15(e),19(z)-docosapentaenoic acid	1	22150.5	32275.8	1.45711	0.543114	0.374084	NOT
8-gingerol	0.536265	67491.9	59905.3	0.887592	-0.172031	0.390454	NOT
8-hydroxyquinoline-2-carbaldehyde	0.014234	20060.7	11368.6	0.566709	-0.819319	0.547539	NOT
8-hydroxyquinoline-2-carbonitrile	0.401183	1593.02	2151.94	1.35086	0.433874	0.117782	NOT
8,11-tridecadienoic acid, 13-(3-pentyl-2-oxiranyl)-, (8z,11z)-	0.0723927	57342.3	40269.8	0.70227	-0.509902	0.773712	NOT
9-phenyl-1-(2,4,6-trihydroxyphenyl)nonan-1-one	0.816562	8533.2	8406.2	0.985116	-0.0216338	0.135919	NOT
9,10-dihydro-15-deoxy-.delta.12,14-prostaglandin j2	0.504714	2122.36	3173.66	1.49534	0.580477	0.15943	NOT
9,10-dihydroxy-12z-octadecenoic acid	0.749772	65510.3	48715.4	0.74363	-0.427342	0.547323	NOT
Acamprosate	0.401183	199818	160401	0.802734	-0.317005	0.86481	NOT
Acetylcysteine	0.0867114	5591.41	13057.8	2.33534	1.22363	0.484044	NOT
Acetylglycine	0.00932666	8917.24	6505.49	0.729541	-0.454939	0.306749	NOT
Adrenic Acid	0.301449	79427.7	50682.3	0.638094	-0.64816	0.97239	NOT
all cis-(6,9,12)-Linolenic acid	0.850612	283369	248922	0.878437	-0.18699	1.37095	NOT
Amastatin	0.899802	22711.1	21742.3	0.957341	-0.0628956	0.17189	NOT
Aminomethylphosphonic acid	0.714282	5687.5	6156.19	1.08241	0.114245	0.118674	NOT
Anethole	0.850612	3269.79	2210.45	0.676023	-0.564855	0.142342	NOT
Apigenin 7-glucoside	0.504714	33370.4	30400.7	0.911007	-0.134466	0.210304	NOT
Arachidic acid	0.301449	75272.4	47999.3	0.637675	-0.649107	0.855392	NOT
Arachidonic acid (peroxide free)	0.983054	11347.6	10172.8	0.896468	-0.157676	0.251106	NOT
Asiatic acid	0.850612	6371.25	5716.72	0.897268	-0.156388	0.105617	NOT
Asiaticoside	0.00932666	2230.46	1039.49	0.466042	-1.10147	0.208455	NOT
Asparagine	0.0496619	101247	84196.2	0.831593	-0.266051	0.823854	NOT
Aspartic acid	0.184782	4749.64	6172.09	1.29949	0.377941	0.229337	NOT
Atorvastatin	0.184782	14255	9117.24	0.639581	-0.6448	0.380325	NOT
Avocadyne	0.00932666	9355.52	2159.84	0.230862	-2.1149	0.490545	NOT
Avocadyne acetate	0.960831	9647.14	8661.81	0.897863	-0.155432	0.139914	NOT
Baicalin	0.014234	2339.84	3883.77	1.65985	0.731049	0.205332	NOT
Benzoic acid, 4-[[(5,6,7,8-tetrahydro-5,5,8,8-tetramethyl-2-naphthalenyl)amino]carbonyl]-	0.677475	8939.12	12130.6	1.35703	0.440449	0.194819	NOT
Bestatin	0.749772	16834.3	16425.8	0.975733	-0.0354413	0.201238	NOT
Beta-estradiol 3-(beta-d-glucuronide)	1	11291.7	9868.86	0.873992	-0.194307	0.272483	NOT
Blood group b trisaccharide	0.714282	79263.2	15830.4	0.199719	-2.32395	0.897111	NOT
Borrelidin	0.212105	344.07	498.337	1.44836	0.534417	0.0536874	NOT
Caffeine	0.014234	4950.74	11466.8	2.31618	1.21175	0.480305	NOT
Camptothecin	0.638025	2897.15	3886.15	1.34137	0.423707	0.121006	NOT
Carbamic acid, n-[4-[3-[[[7-(hydroxyamino)-7-oxoheptyl]amino]carbonyl]-5-isoxazolyl]phenyl]-, 1,1-dimethylethyl ester	0.879331	7489.52	9808.62	1.30965	0.389177	0.207482	NOT
Chenodeoxycholic acid 24-acyl-.beta.-d-glucuronide	0.000659929	480.413	4159.98	8.65919	3.11423	0.415126	NOT
Chlorogenic acid	0.77764	13029.2	13744.6	1.0549	0.0771106	0.270757	NOT
Cholesteryl sulfate	0.337445	43596.8	57054.3	1.30868	0.388114	0.414591	NOT
Cis-4,7,10,13,16,19-docosahexaenoic acid	0.749772	31925.2	28710.6	0.899309	-0.153111	0.337346	NOT
Cis-9-palmitoleic acid	0.816562	492247	483746	0.982729	-0.025134	1.77365	NOT
cis-Aconitate	0.0596934	40361.8	29410.7	0.728675	-0.456652	0.579567	NOT
Cis,cis-muconic acid	0.879331	5.42945e+07	5.45697e+07	1.00507	0.00729385	11.5411	NOT
Citrate	0.0403621	50697.5	21724	0.428503	-1.22262	0.878188	NOT
Ciwujianoside b	0.879331	15239.2	15497	1.01692	0.0242028	0.260604	NOT
Confertifoline	0.960831	756369	786535	1.03988	0.0564195	0.379064	NOT
Corticosterone	0.000659929	555.684	13096.7	23.5686	4.5588	0.686863	NOT
Cortisol 21-sulfate	1	5034.37	5120.98	1.0172	0.0246098	0.0747908	NOT
Curcumin	0.504714	1.2169e+07	1.16603e+07	0.958193	-0.0616121	4.71131	NOT
Cyanuric acid	0.337445	42659.6	33691.1	0.789766	-0.340503	0.533359	NOT
Cyclohexanesulfamic acid	0.569768	19278.5	14441.2	0.749083	-0.416802	0.315247	NOT
Cyclohexylaminopropanesulfonic acid	0.983054	3909.57	4166.18	1.06564	0.0917151	0.050449	NOT
Cytidine	0.00222726	27915.6	16441.2	0.588962	-0.763753	0.712812	NOT
Cytidine 2',3'-cyclic monophosphoric acid	0.212105	811.486	2573.76	3.17166	1.66524	0.178959	NOT
Cytisine	0.433878	5149.79	3097.52	0.601485	-0.733399	0.20028	NOT
D-arabinonic acid	0.983054	101399	76212.2	0.751608	-0.411948	0.542335	NOT
D-Arabinono-1,4-lactone	0.0223567	44333.3	29643.1	0.668642	-0.580694	0.70106	NOT
D-Biotin	0.433878	4251.3	3060.82	0.719973	-0.473985	0.16557	NOT
D-erythro-sphinganine-1-phosphate	0.000937794	9676.38	3664.47	0.378703	-1.40086	0.47177	NOT
D-fructose	0.604072	58455.9	64720.3	1.10716	0.14687	0.374648	NOT
D-Galactarate	0.960831	90668.5	68498	0.755477	-0.40454	0.467393	NOT
D-galacturonic acid	0.850612	11911.9	11426.4	0.959241	-0.060035	0.221668	NOT
D-gluconate	0.899802	41569.7	43685.1	1.05089	0.0716101	0.436561	NOT
D-Glucono-1,5-lactone	0.850612	6633.3	7163.56	1.07994	0.110949	0.178559	NOT
D-glucose 6-phosphate	0.930293	3395.1	3876.08	1.14167	0.191147	0.131389	NOT
D-glucuronic acid	0.0596934	48198.2	64438.6	1.33695	0.418947	0.832156	NOT
D-lyxose	0.899802	20375.2	21296.7	1.04523	0.0638211	0.212099	NOT
D-Mannitol	0.301449	177189	189448	1.06919	0.0965118	0.679772	NOT
D-Mannose	0.749772	3.27331e+06	3.12119e+06	0.953528	-0.0686527	2.06695	NOT
D-Quinovose	0.604072	51666.7	46026.2	0.89083	-0.166778	0.439885	NOT
D-Threitol	0.714282	138991	134514	0.967789	-0.0472349	0.295805	NOT
D-xylose	0.77764	119585	180941	1.51307	0.597481	1.16617	NOT
Deoxyinosine	0.00932666	35786.8	11582.9	0.323663	-1.62743	0.79623	NOT
Desferrioxamine d2	0.467504	9363.68	13311.5	1.42161	0.507524	0.278794	NOT
Desmethylverapamil	0.899802	42153	39333.9	0.933122	-0.0998621	0.351797	NOT
Difenacoum	0.118535	9108.48	20372.1	2.2366	1.16131	0.571673	NOT
Dihydrothymine	0.879331	520272	504175	0.96906	-0.045342	0.892797	NOT
Dihydroxyacetone	0.0269903	3446.99	2408.23	0.698647	-0.517365	0.1961	NOT
DL-3-Phenyllactic acid	0.401183	134642	43881	0.325909	-1.61746	1.27246	NOT
DL-serine	0.401183	77026.5	69117.2	0.897317	-0.156311	0.523089	NOT
DL-threonine	0.983054	307854	303363	0.985411	-0.0212026	1.29317	NOT
DL-tyrosine	0.569768	626272	672422	1.07369	0.102578	1.48677	NOT
Dodecanoic acid	0.273953	88910.5	106247	1.19499	0.257001	0.554746	NOT
Dodecyl sulfate	0.879331	2343.7	2042.91	0.871659	-0.198165	0.0521689	NOT
Eplerenone hydroxy acid	0.899802	14981.9	17121	1.14278	0.192543	0.104164	NOT
Ethyl glucuronide	0.850612	1043.31	1093.58	1.04819	0.0679018	0.0332875	NOT
Flavone base + 4o, c-(dehydro-dhex)-dhex	0.930293	1860.37	1885.72	1.01362	0.0195225	0.0671305	NOT
Flufenacet ethanesulfonic acid	0.401183	6919.79	16740.5	2.41923	1.27455	0.593672	NOT
Forskolin	0.899802	16066.4	14493.2	0.902082	-0.148669	0.214325	NOT
Fosfomycin	0.014234	8272.5	4117.65	0.497752	-1.0065	0.380785	NOT
Fumarate	0.433878	4004.87	4308.25	1.07575	0.105347	0.104125	NOT
Fumonisin b1	0.160363	23286.1	17054.9	0.732409	-0.449279	0.413045	NOT
Gamma-Glu-Cys	0.160363	72481.4	10329.8	0.142516	-2.8108	0.836251	NOT
Gamma-Glutamylcysteine	0.604072	3382.13	4107.89	1.21459	0.280466	0.147316	NOT
Ganciclovir	0.00222726	4015.16	1316.24	0.327818	-1.60903	0.33985	NOT
Ganoderic acid a	0.467504	6358.14	9673.5	1.52144	0.605434	0.236164	NOT
Ganoderic acid h	0.433878	6879.39	11313.2	1.64451	0.71766	0.333586	NOT
Garcinol	0.960831	4519.57	5038.43	1.1148	0.156789	0.144833	NOT
Gartanin	0.714282	3022.77	3513.32	1.16229	0.216964	0.0922527	NOT
Gentiobiose	0.983054	3866.6	3852.24	0.996286	-0.00536797	0.069815	NOT
Gentiopicroside	0.239597	11129.9	3100.76	0.278596	-1.84375	0.311109	NOT
Glabrolide	0.160363	56051	42589.4	0.759833	-0.396246	0.704908	NOT
Gln-gly	0.638025	4822.97	2456.58	0.509351	-0.973268	0.258255	NOT
Glucosamine	0.604072	5626.74	3974.93	0.706437	-0.501368	0.196216	NOT
Glucose	0.930293	7471.7	7681.53	1.02808	0.039958	0.128554	NOT
Glutamine	0.77764	2.46158e+06	2.66938e+06	1.08441	0.116917	2.65119	NOT
Glutaric acid	0.239597	4213.87	5864.92	1.39181	0.476967	0.178077	NOT
Gly-Glu	0.000659929	12494.1	3598.38	0.288007	-1.79582	0.64815	NOT
Gly-His-Lys	0.467504	55928.7	50644.4	0.905516	-0.143188	0.370717	NOT
Glyceric acid	0.0496619	63164.3	42289.2	0.66951	-0.578823	0.897481	NOT
Glycerol	0.899802	3365.35	3568.98	1.06051	0.0847575	0.172388	NOT
Glycerophosphate(2)	0.00728922	46210	21220.6	0.45922	-1.12274	0.973224	NOT
Glycine	0.77764	322206	307771	0.955198	-0.0661283	0.758445	NOT
Glycocholic acid	0.504714	75625.7	47849	0.632708	-0.660388	0.699425	NOT
Glycodeoxycholic acid	0.273953	859462	3.80258e+06	4.42438	2.14547	9.68206	NOT
Heptadecanoic acid	0.569768	80109.4	62001.1	0.773955	-0.369679	0.643811	NOT
Hexadecanedioic acid	0.212105	17837.3	30644	1.71797	0.780704	0.483983	NOT
Hexadecanedioic acid, 3,3,14,14-tetramethyl-	0.899802	66026.7	71824.1	1.0878	0.121419	0.243762	NOT
Hexose + c13h19o (isomer of 1062)	0.160363	8202.74	13310.7	1.62272	0.698414	0.387861	NOT
His-Lys	0.373389	31056.3	67757.6	2.18177	1.1255	0.830568	NOT
His-ser	0.816562	475312	514901	1.08329	0.11542	1.04599	NOT
Histidine	0.401183	425658	367522	0.86342	-0.211865	1.49432	NOT
Homovanillic acid sulfate	0.467504	6066.36	4905.32	0.80861	-0.306484	0.126302	NOT
Hydroquinidine	0.714282	123084	89802.5	0.729602	-0.454819	1.01409	NOT
Hydroquinone	0.014234	2709.52	13233.4	4.88404	2.28808	0.529232	NOT
Hydroxyphenyllactic acid	0.850612	36106.2	34460.1	0.954411	-0.0673179	0.291236	NOT
Ibuprofen .beta.-d-glucuronide	0.0269903	4652.67	16663.5	3.58149	1.84056	0.628864	NOT
Ile-Pro	0.373389	160028	189128	1.18184	0.241038	0.904703	NOT
Ile-Trp	0.0335399	23252.1	56957.3	2.44955	1.29252	0.892764	NOT
Indole	0.0867114	34042	24967.1	0.73342	-0.447288	0.572513	NOT
Indoleacetic acid	0.373389	19729.3	15450.5	0.783125	-0.352685	0.296258	NOT
Indolelactic acid	0.337445	2.43254e+06	1.98201e+06	0.814788	-0.295504	3.31193	NOT
Indoxyl sulfate	0.433878	1.01731e+06	1.40011e+06	1.37629	0.460782	3.3245	NOT
Inosine	0.433878	190740	514385	2.69679	1.43125	2.17098	NOT
Isatin	0.504714	15589	18744.6	1.20242	0.265945	0.270703	NOT
Isoanhydroicaritin	0.677475	78020.8	67305.3	0.862659	-0.213138	0.927767	NOT
Isorhamnetin-3-o-rutinoside	0.00439667	760.745	334.258	0.439382	-1.18645	0.132844	NOT
Jasmonic acid	0.138981	12707.8	21677.5	1.70584	0.770482	0.460948	NOT
Kaempferol-3-o-glucoside-2''-p-coumaroyl	0.677475	2042.34	2818.61	1.38009	0.46476	0.0896103	NOT
Kendomycin	0.536265	8724.48	9813.05	1.12477	0.169633	0.332918	NOT
Ketoprofen	0.930293	8848.99	9107.68	1.02923	0.0415695	0.191322	NOT
L-alaninamide, n-[2-[2-(hydroxyamino)-2-oxoethyl]-4-methyl-1-oxopentyl]-3-(2-naphthalenyl)-l-alanyl-	0.0120864	6207.91	17271	2.7821	1.47617	0.573176	NOT
L-Anserine	0.273953	23059.3	21993.2	0.953768	-0.068289	0.358505	NOT
L-Arabinose	0.184782	77081.7	96463.4	1.25144	0.323593	0.786804	NOT
L-arginine, n2-[2-(2,2-diphenylethoxy)acetyl]-	1	2991.15	2899.76	0.969446	-0.0447669	0.0943659	NOT
L-Ascorbic acid	0.879331	81648.9	111169	1.36155	0.445248	0.698903	NOT
L-Asparagine	0.504714	32979.1	35747.2	1.08394	0.11628	0.372632	NOT
L-dihydroorotate	0.899802	1.32542e+06	1.45153e+06	1.09514	0.131119	1.70688	NOT
L-Fucose	0.467504	11770.8	7005.08	0.595123	-0.74874	0.367135	NOT
L-fucose-1-phosphate	0.899802	1785.92	1660.58	0.929815	-0.104984	0.0829964	NOT
L-Glutamate	0.816562	14089.6	14643.2	1.03929	0.0556042	0.211838	NOT
L-Gulonic gamma-lactone	0.184782	3907.47	4994.25	1.27813	0.354034	0.197131	NOT
L-gulono-1,4-lactone	0.714282	101405	89475	0.882349	-0.180578	0.608514	NOT
L-homoarginine	0.000659929	453.245	6013.46	13.2676	3.72983	0.519607	NOT
L-Iditol	0.960831	1497.35	1446.68	0.966159	-0.0496673	0.0194968	NOT
L-Leucine	0.879331	3644.25	4291.24	1.17754	0.235772	0.113715	NOT
L-Malic acid	0.00568663	14440.1	9747.15	0.675007	-0.567025	0.4237	NOT
L-methionine	0.433878	86887.9	76528.9	0.880778	-0.183149	0.538472	NOT
L-Phenylalanine	0.638025	1329.56	1215.04	0.913867	-0.129944	0.0457908	NOT
L-Pyroglutamic acid	0.467504	282457	257501	0.911647	-0.133453	0.877666	NOT
L-threonate	0.850612	108781	107148	0.98499	-0.0218195	0.516283	NOT
Lactitol	0.77764	3269.48	3531.79	1.08023	0.11134	0.157137	NOT
Leonurine	0.0496619	60011.8	43458.8	0.724171	-0.465598	0.668381	NOT
Leu-Gly-Gly	0.960831	37461.3	38839.4	1.03679	0.0521206	0.29483	NOT
Leu-Leu	0.337445	74973.9	61254.5	0.817011	-0.291572	0.479513	NOT
Leukotriene d4	0.604072	17203.6	15101.5	0.877809	-0.18802	0.141214	NOT
Lignoceric acid	0.433878	23380	17264.2	0.738417	-0.437492	0.368956	NOT
Linoleic acid	0.960831	2.57058e+06	2.87346e+06	1.11783	0.160696	3.3536	NOT
Linoleoylglycine	0.714282	36658.8	32049.3	0.874261	-0.193864	0.379133	NOT
Lithocholic acid	0.301449	30619.2	57837.2	1.88892	0.917562	0.921146	NOT
Ltc4-[d5]	0.0030988	3245.45	1341.96	0.413491	-1.27407	0.275899	NOT
m-Chlorohippuric acid	0.638025	692377	775972	1.12074	0.164446	1.07913	NOT
Macluraxanthone	0.000659929	8742.82	5081.09	0.581172	-0.782962	0.396344	NOT
Madecassic acid	0.714282	7330.19	8302.93	1.1327	0.17977	0.135196	NOT
Malate	0.00728922	51605.6	28245.6	0.547337	-0.8695	0.968606	NOT
Maltotetraose	0.401183	1724.72	1048.83	0.608117	-0.717579	0.13382	NOT
Mandipropamid	0.401183	1817.53	1742.25	0.958578	-0.0610317	0.0487115	NOT
Manumycin A	0.638025	1319.38	2210.1	1.67511	0.744252	0.163107	NOT
Mecoprop-p	0.77764	5421.17	4893.35	0.902636	-0.147783	0.155795	NOT
Mesoxalate	0.433878	4676.67	5239.18	1.12028	0.16386	0.0731433	NOT
Mestranol	0.0223567	39760.6	25963.2	0.652987	-0.614873	0.680186	NOT
Methotrexate	0.301449	2286.91	3519.04	1.53877	0.621782	0.199692	NOT
Methoxyfenozide	0.899802	5626.53	5122.6	0.910437	-0.135368	0.115526	NOT
Methyl (4r,8as)-1-hydroxy-2-(hydroxymethyl)-5,5,8a-trimethyl-4-[(2e,4e,6e)-octa-2,4,6-trienoyl]oxy-4a,6,7,8-tetrahydro-4h-naphthalene-1-carboxylate	0.00568663	3942.14	9561.75	2.42552	1.27829	0.461069	NOT
Metoprolol acid	0.604072	15699.2	38432.7	2.44807	1.29164	0.892594	NOT
Microcystin lr	0.879331	81070.5	114878	1.41702	0.502856	1.31526	NOT
Mycophenolic acid .beta.-d-glucuronide	0.504714	6129.49	10093.4	1.64669	0.719571	0.353231	NOT
Myo-inositol	0.401183	487134	551781	1.13271	0.179778	1.68522	NOT
Myristic acid	0.638025	420152	384056	0.914088	-0.129594	1.67726	NOT
N-.alpha.-acetyl-l-ornithine	0.714282	202435	120590	0.595699	-0.747345	1.2424	NOT
N-(dodecanoyl)-1-.beta.-glucosyl-sphing-4-enine	0.0867114	4429.53	2696.62	0.608782	-0.716002	0.224184	NOT
N-acetyl-d-galactosamine 4-sulfate	0.749772	39301.5	33443.9	0.850955	-0.232844	0.435138	NOT
N-acetyl-d-glucosamine	0.0596934	22793.7	18021	0.790617	-0.33895	0.437848	NOT
N-Acetyl-D-Glucosamine 6-Phosphate	0.301449	5162.86	3937.92	0.76274	-0.390736	0.203962	NOT
N-acetyl-d-mannosamine	0.0180994	3574.25	1773.15	0.496089	-1.01133	0.257153	NOT
N-Acetyl-DL-methionine	0.118535	14636	10522.3	0.718932	-0.476073	0.37113	NOT
N-acetyl-l-aspartic acid	0.0403621	54925.2	41160.5	0.74939	-0.41621	0.710158	NOT
N-acetyl-l-carnosine	0.536265	5549.06	2534.96	0.456827	-1.13028	0.283125	NOT
N-acetyl-l-phenylalanine	0.0120864	18020.2	13605.9	0.755038	-0.405379	0.41623	NOT
N-Acetylglucosamine 1-phosphate	0.160363	5192.62	3633.17	0.699679	-0.515234	0.224415	NOT
N-acetylneuraminic acid	0.0403621	23794.2	12458.7	0.523601	-0.933459	0.584818	NOT
N-acetyltryptophan	0.569768	43764.6	39931.9	0.912425	-0.132223	0.355944	NOT
N-palmitoyl-d-sphingosine	0.239597	9526.25	4653.54	0.488496	-1.03358	0.383483	NOT
N-palmitoyltaurine	0.0596934	26051.9	12347.7	0.473964	-1.07715	0.610534	NOT
N,n-dimethylguanosine	0.467504	52373.1	45047.7	0.860132	-0.21737	0.525633	NOT
N,n'-dicarbobenzyloxy-l-ornithine	0.0723927	992.643	1678.49	1.69093	0.757819	0.121711	NOT
Nabilone	0.77764	5443.16	5926.67	1.08883	0.122776	0.0552867	NOT
Naringenin-4'-o-.beta.-d-glucuronide	0.749772	7640.04	4252.21	0.556569	-0.845369	0.248856	NOT
Nocardamine	0.879331	8822.25	8497.44	0.963183	-0.0541175	0.21553	NOT
Norethindrone Acetate	0.0496619	8878.33	13556	1.52686	0.610568	0.361414	NOT
Octadecanoic acid	0.337445	8.38591e+06	6.63442e+06	0.791139	-0.337996	7.02815	NOT
Oleana-1,9(11)-dien-28-oic acid, 2-cyano-3,12-dioxo-	0.983054	18421.3	27036	1.46765	0.553508	0.462435	NOT
Oleic acid	0.677475	117880	96544.8	0.819008	-0.288051	0.90196	NOT
Oligomycin b	0.569768	13798.1	13188.4	0.955819	-0.0651908	0.190175	NOT
Orotidine	0.504714	1787.65	1596.34	0.892986	-0.163291	0.0780068	NOT
Oseltamivir acid	0.604072	5557.95	6406.48	1.15267	0.204978	0.124311	NOT
Oxalate	0.77764	94342.3	95885.3	1.01636	0.0234053	0.29252	NOT
Palmitic acid	0.714282	1.25492e+07	1.16335e+07	0.927036	-0.109303	5.079	NOT
Paulownin	0.879331	3694.05	3622.47	0.980621	-0.0282325	0.142386	NOT
Pc(16:0e/10-hdohe)	0.930293	94176.7	87207.6	0.925999	-0.110917	0.62833	NOT
Pc(16:0e/13-hode)	0.749772	42293.9	46153.6	1.09126	0.125993	0.476244	NOT
Pc(16:0e/8-hepe)	0.749772	166028	180430	1.08674	0.120012	0.809354	NOT
Pc(16:1e/17-hdohe)	0.960831	33372.9	33329.6	0.998702	-0.00187383	0.361425	NOT
Pc(17:1/9-hode)	0.467504	48972.2	80274.1	1.63918	0.712972	1.08936	NOT
Pc(18:0e/20-hdohe)	0.850612	67504.2	57521.5	0.852118	-0.230875	0.578112	NOT
Pc(18:1e/14,15-eet)	0.77764	430482	405264	0.94142	-0.0870894	1.41486	NOT
Pe 34:0	0.401183	12735.3	17442.4	1.36961	0.453766	0.385609	NOT
Pe 39:6	0.118535	34929	20825.6	0.596228	-0.746065	0.670626	NOT
Pe 40:4	0.749772	392074	378013	0.964138	-0.052689	1.43892	NOT
Pg 40:8	0.677475	7635.32	6934.29	0.908185	-0.138941	0.149221	NOT
Phe-met-arg-phe-amide	0.930293	9882.59	9755.62	0.987152	-0.0186553	0.213703	NOT
Phe(benzoyl)-leu-arg	0.504714	35903	19887.9	0.553935	-0.852212	0.546158	NOT
Phenyl glucuronide	0.00728922	3018.95	6950.62	2.30233	1.20309	0.354792	NOT
Phenyllactic acid	0.816562	75909.5	81687.8	1.07612	0.10584	0.216091	NOT
Phosphatidylcholine lyso alkyl 16:0	0.433878	6075.49	5077.79	0.835783	-0.2588	0.163182	NOT
Pi 32:0	0.930293	3229.74	3562.19	1.10293	0.141344	0.0882669	NOT
Pi 32:1	0.714282	3228.8	2550.22	0.789834	-0.340379	0.148221	NOT
Pi 34:2	0.0496619	62234.3	89778.2	1.44258	0.528656	0.822716	NOT
Pi 35:2	0.960831	16823.2	15916.5	0.946104	-0.0799299	0.226816	NOT
Pi 36:2	0.401183	117680	127844	1.08637	0.119511	0.985705	NOT
Pi 36:4	0.879331	69704.8	55283.8	0.793113	-0.334402	0.649395	NOT
Pi 37:4	0.899802	8151.7	6491.34	0.796318	-0.328584	0.243741	NOT
Pi 38:4	0.899802	1.44029e+06	1.0895e+06	0.756443	-0.402698	3.40751	NOT
Pi 38:5	0.816562	77640.7	67206.4	0.865608	-0.208214	0.539277	NOT
Pi 40:7	0.77764	5661.93	5947.07	1.05036	0.0708855	0.16234	NOT
Pi(16:0e/15-hete)	0.401183	48302	59099	1.22353	0.291051	0.547014	NOT
Pi(18:1/9-hode)	0.749772	4464.08	4955.44	1.11007	0.150651	0.0919331	NOT
Piperazine-n,n'-bis(2-hydroxypropanesulfonic acid)	0.10224	6349.26	4460.6	0.702538	-0.509353	0.270042	NOT
Pitavastatin	0.014234	1176.51	729.51	0.620061	-0.689518	0.112859	NOT
Plumieride	0.879331	22201.6	20896.1	0.941201	-0.0874254	0.189478	NOT
Pristanic acid	0.401183	13642.4	8124.28	0.595516	-0.747789	0.257595	NOT
Probucol	0.983054	8560.27	18487.9	2.15973	1.11085	0.608302	NOT
Progesterone	0.504714	23834.1	15866.8	0.665719	-0.587016	0.408296	NOT
Proline	0.569768	592882	651511	1.09889	0.136046	1.73024	NOT
Propanoic acid, 2-(4-chloro-2-methylphenoxy)-	0.677475	10831.3	10026.3	0.925676	-0.111421	0.205728	NOT
Propanoic acid, 3-[[[2-[(aminoiminomethyl)amino]-4-thiazolyl]methyl]thio]-	0.00151643	6385.8	2637.75	0.413064	-1.27556	0.341223	NOT
Propylpyrazoletriol	0.0335399	3129.79	9442.36	3.01693	1.59308	0.354054	NOT
Prostaglandin b1	0.0596934	22214	55781.1	2.51108	1.32831	0.885529	NOT
Prostaglandin d3	0.930293	4002.48	3801.01	0.949664	-0.0745116	0.0647445	NOT
Prostaglandin e3	0.536265	5581.56	7592.25	1.36024	0.443858	0.183977	NOT
Prostaglandin f2.alpha.	0.212105	9787.43	4831.51	0.493644	-1.01846	0.34936	NOT
Prostaglandin f2.beta.	0.677475	32887.3	47964.5	1.45845	0.544433	0.55958	NOT
Prostaglandin g2	0.604072	18296	29664.2	1.62135	0.697198	0.393984	NOT
Prunasin	0.00728922	22731.8	17546.2	0.771879	-0.373553	0.476123	NOT
Pseudouridine	0.638025	172193	184396	1.07087	0.0987823	0.810598	NOT
Psoralidin	0.960831	344518	332443	0.96495	-0.0514743	1.18062	NOT
Pterine	0.0180994	18394.8	28826	1.56707	0.648073	0.617129	NOT
Pyruvaldehyde	0.749772	147947	154271	1.04274	0.0603863	0.389983	NOT
Quinaprilat	0.433878	12302	9530.02	0.774671	-0.368344	0.243114	NOT
Quinate	0.000659929	2033.18	22583.1	11.1073	3.47343	0.969703	NOT
Quinolinate	0.77764	16018.5	12235.3	0.763824	-0.388688	0.329762	NOT
Quinoline-2,6-diol	0.0867114	26900.9	49911.1	1.85537	0.891707	0.81858	NOT
Raltegravir	0.677475	6175.22	2147.48	0.347758	-1.52385	0.27807	NOT
Rauwolscine	0.714282	16158.8	14264.3	0.882758	-0.179911	0.251053	NOT
Rhoifolin	0.239597	1080.54	1558.81	1.44262	0.528689	0.114652	NOT
Roburic acid	0.0403621	34712.1	28631.8	0.824836	-0.27782	0.449032	NOT
Rutaevin	0.10224	2524.13	1348.66	0.534305	-0.904265	0.184597	NOT
Salmeterol	0.536265	4794.6	6536.83	1.36337	0.447182	0.145772	NOT
Sarcosine	0.337445	549004	509295	0.927671	-0.108316	1.33284	NOT
Senegenin	0.337445	5457.62	4381.51	0.802825	-0.316842	0.174093	NOT
Sm d34:1	0.0867114	79732.3	57190.8	0.717285	-0.479382	0.846856	NOT
Sm d42:2	0.337445	1654.77	1368.91	0.827251	-0.273602	0.0962207	NOT
Sm d42:3	0.960831	3247.66	3150.37	0.970044	-0.0438777	0.139307	NOT
Spa-5dc (tentative)	0.569768	14112.6	12985.3	0.920117	-0.120111	0.133785	NOT
Suberosin	0.899802	2133.81	1999.55	0.937082	-0.0937534	0.10326	NOT
Suberoylanilide hydroxamic acid	0.960831	29190.5	31854.3	1.09126	0.125991	0.324964	NOT
Succinimide	0.184782	38556.2	29367	0.761668	-0.392765	0.570675	NOT
Sucrose	0.401183	237121	38777.8	0.163536	-2.61232	1.56349	NOT
Tartronate	0.749772	37637.9	36318	0.964932	-0.0515004	0.177424	NOT
Taurochenodeoxycholate	0.960831	496197	1.11243e+06	2.24192	1.16473	5.03154	NOT
Taurocholate	0.850612	38026.1	42016.2	1.10493	0.143957	0.273923	NOT
Taurodeoxycholic acid	0.77764	1770.23	1522.31	0.859953	-0.217669	0.0786501	NOT
Taurolithocholic acid sulfate	0.604072	8113.57	19690.1	2.42681	1.27906	0.701838	NOT
Tenofovir	0.467504	3293.69	2404.98	0.730179	-0.453678	0.136751	NOT
Tenuazonic acid	0.00439667	4268.63	9348.16	2.18996	1.13091	0.445555	NOT
Terephthalic acid	0.714282	53799.4	52646.9	0.978578	-0.0312411	0.301851	NOT
Tetradecanedioic acid	0.983054	51945.5	54369.4	1.04666	0.0657954	0.220876	NOT
Thiorphan	0.0596934	1981.51	4327.94	2.18416	1.12708	0.28833	NOT
Thromboxane B2	0.273953	26332.8	15017.4	0.570291	-0.810229	0.53879	NOT
Thymol-beta-d-glucoside	1	107763	88850.3	0.824493	-0.278421	0.866642	NOT
Totarol	0.0030988	8880.15	1413.75	0.159204	-2.65105	0.555398	NOT
Trehalose	0.879331	16082.7	16146.9	1.004	0.00575345	0.0829776	NOT
Tyr-Met	0.604072	3560.58	2448.37	0.687633	-0.540289	0.184971	NOT
Urapidil	0.850612	18997.4	12200.2	0.642203	-0.638898	0.342446	NOT
Uric acid	0.983054	166180	168827	1.01592	0.0227922	0.505488	NOT
Uridine	0.749772	798572	891756	1.11669	0.159226	1.42665	NOT
Valerenic acid	0.899802	460630	452817	0.983038	-0.0246803	0.475022	NOT
Valinomycin	0.014234	14005.5	8429.43	0.601868	-0.732482	0.446251	NOT
Vitamin c	0.604072	10396.4	12864.4	1.23739	0.307302	0.177951	NOT
Voacamine	0.879331	8866.46	9678.74	1.09161	0.126461	0.177991	NOT
Xanthine	0.239597	88541	73205.4	0.826797	-0.274395	0.660072	NOT
Xylitol	0.373389	30458.8	33883.7	1.11244	0.153732	0.400501	NOT
Z-ligustilide	0.983054	4130.09	4085.13	0.989114	-0.0157918	0.0745003	NOT
Zinniol	0.816562	89760	82090.7	0.914558	-0.128854	0.311934	NOT
D-glucosamine, 6-sulfate	0.0596934	109578	334760	3.05499	1.61117	2.79542	NOT
7-methylguanosine	0.0723927	263703	333331	1.26404	0.338043	1.71648	NOT
17-trifluoromethylphenyltrinorprostaglandin f2.alpha. isopropyl ester	0.0867114	46676.8	17963.2	0.384843	-1.37766	1.04235	NOT
1-oleoyl-sn-glycero-3-phosphocholine	0.0723927	2.33058e+07	1.93226e+07	0.829089	-0.270402	10.7691	NOT
Lys-Gly	0.0723927	105431	68770.3	0.652277	-0.616443	1.1249	NOT
1-(1z-octadecenyl)-sn-glycero-3-phosphocholine	0.0596934	596983	465482	0.779724	-0.358965	2.22054	NOT
Valine	0.118535	447408	1.539e+06	3.4398	1.78233	5.5645	NOT
Allantoin	0.118535	154464	93899.9	0.607909	-0.718074	1.28961	NOT
Siduron	0.0867114	682126	256342	0.375799	-1.41197	4.07929	NOT
.alpha.-naphthylthiourea	0.10224	152700	113321	0.742115	-0.430285	1.09498	NOT
N-(1-amino-3,3-dimethyl-1-oxobutan-2-yl)-1-pentyl-1h-indole-3-carboxamide	0.0596934	644628	343462	0.532807	-0.908316	3.04713	NOT
Thioetheramide-PC	0.118535	130363	415203	3.18497	1.67128	2.8539	NOT
Tetraethylene glycol	0.10224	367616	267472	0.727585	-0.458813	1.60099	NOT
Hydroxyproline	0.160363	251528	72045.2	0.28643	-1.80375	2.31114	NOT
Propentofylline	0.301449	65663.3	32705.4	0.498077	-1.00556	1.03242	NOT
N-Carboxyethyl-.gamma.-aminobutyric acid	0.160363	160976	123493	0.76715	-0.38242	1.10201	NOT
.gamma.-L-Glu-.epsilon.-L-Lys	0.138981	2.12241e+06	1.62168e+06	0.764072	-0.388219	3.90836	NOT
Echinocystic acid	0.118535	204951	104035	0.507608	-0.978213	1.84414	NOT
.gamma.-aminobutyric acid	0.10224	140313	79723.9	0.568185	-0.815567	1.34523	NOT
6-Benzylaminopurine	0.138981	139608	24467	0.175255	-2.51247	2.02084	NOT
1-myristoyl-sn-glycero-3-phosphocholine	0.0867114	700919	496214	0.707948	-0.498284	2.11121	NOT
N-acetylsphingosine	0.212105	88619	60019.7	0.677278	-0.56218	1.06489	NOT
Arachidonoylthiophosphorylcholine	0.160363	77838	183322	2.35517	1.23583	1.70754	NOT
Cytosine	0.0723927	118584	67293.1	0.567473	-0.817376	1.23835	NOT
Hc toxin	0.0596934	51839.5	18113	0.349405	-1.51703	1.22141	NOT
2,3-dinor-8-isoprostaglandin-f2.alpha.	0.10224	65434	23569.6	0.360204	-1.47311	1.36398	NOT
Guanidoacetic acid	0.212105	161171	205376	1.27428	0.349679	1.00523	NOT
1-hexadecyl-sn-glycero-3-phosphocholine	0.138981	1.09381e+06	884474	0.808618	-0.306469	2.40107	NOT
Solanidine	0.212105	59786.8	112587	1.88314	0.913143	1.12026	NOT
Oxyquinoline	0.301449	88741.2	55283.5	0.622974	-0.682755	1.00107	NOT
1-pentadecanoyl-sn-glycero-3-phosphocholine	0.138981	259893	392653	1.51083	0.595339	2.04655	NOT
N-3,4-tridhydroxybenzamide	0.960831	121106	1.28652e+06	10.6231	3.40913	5.94478	NOT
Artemisinin	0.301449	111563	54214.7	0.485956	-1.0411	1.31794	NOT
Avobenzone	0.504714	88216.2	8018.44	0.0908954	-3.45965	1.51529	NOT
Lpc 18:3	0.212105	557102	436636	0.783763	-0.35151	1.75182	NOT
1,2-dithiolane-3-pentanamide, n,n'-1,3-propanediylbis-	0.273953	208458	146782	0.704129	-0.506089	1.47756	NOT
Pro-Glu	0.138981	275465	170485	0.618898	-0.692227	1.66309	NOT
L-Glutamine	0.401183	1.17511e+06	863127	0.73451	-0.445146	2.93146	NOT
1-o-hexadecyl-2-deoxy-2-thio-s-acetyl-sn-glyceryl-3-phosphorylcholine	0.301449	227379	401005	1.76359	0.818518	2.16079	NOT
Niacinamide	0.160363	2.44895e+06	1.81246e+06	0.7401	-0.434209	3.84355	NOT
4-pyridoxic acid	0.212105	93376.3	134467	1.44005	0.526118	1.04586	NOT
Pro-leu	0.184782	1.8755e+06	1.15974e+06	0.618364	-0.693471	3.87043	NOT
1-palmitoyl-sn-glycero-3-phosphocholine	0.373389	7.79602e+07	6.34648e+07	0.814067	-0.296781	18.1693	NOT
Triethylene glycol	0.239597	149490	104187	0.696946	-0.520881	1.134	NOT
.beta.-muricholic acid	0.118535	76359.8	301485	3.94821	1.9812	2.17236	NOT
Porphobilinogen	0.433878	353587	155150	0.438789	-1.1884	2.20945	NOT
1-hexadecyl-2-(5z,8z,11z,14z-eicosatetraenoyl)-sn-glycero-3-phosphocholine	0.433878	134082	211086	1.5743	0.654713	1.43052	NOT
4-chloroamphetamine	0.373389	383322	256723	0.669731	-0.578345	1.87425	NOT
N-oleoyl-d-erythro-sphingosylphosphorylcholine	0.337445	449312	321599	0.715759	-0.482454	2.27525	NOT
1-Stearoyl-2-oleoyl-sn-glycerol 3-phosphocholine (SOPC)	0.401183	1.21601e+06	2.05349e+06	1.68871	0.755922	4.74461	NOT
L-carnitine	0.239597	4.49099e+07	5.189e+07	1.15542	0.20842	14.8665	NOT
Indole-3-acetonitrile	0.401183	217712	141712	0.650918	-0.619453	1.53148	NOT
Calcimycin	0.569768	10589.1	46087	4.35229	2.12177	1.0361	NOT
.alpha.-guanidinoglutaric acid	0.749772	11484.6	9850.53	0.857713	-0.221433	0.19081	NOT
.alpha.-ionone	0.373389	37060.2	50232.9	1.35544	0.438764	0.567151	NOT
.alpha.-L-Glu-Gly	0.138981	129620	105237	0.811885	-0.300653	0.981539	NOT
.beta.-Cyano-L-alanine	0.160363	106989	121543	1.13602	0.183994	0.808546	NOT
.beta.-d-glucopyranosiduronic acid, 5-[3-[(2,2,3,3-tetramethylcyclopropyl)carbonyl]-1h-indol-1-yl]pentyl	0.930293	237119	238196	1.00454	0.00653677	1.05	NOT
.beta.-d-glucose	0.930293	3275.22	3388.6	1.03462	0.0490993	0.109146	NOT
.beta.-ecdysone	0.401183	56294.5	26558.5	0.471779	-1.08382	1.22452	NOT
.beta.-estradiol 17-valerate	0.467504	235928	143058	0.606362	-0.72175	1.18859	NOT
.beta.-Homoproline	0.118535	26984.6	6872.57	0.254685	-1.97321	0.754488	NOT
.gamma.-linolenoyl ethanolamide	0.0403621	50070.3	34809	0.695203	-0.524494	0.752344	NOT
.gamma.-muricholic acid	0.138981	70074.8	111108	1.58557	0.665001	1.21028	NOT
.gamma.-undecalactone	0.879331	43281.9	42583	0.983851	-0.023488	0.234332	NOT
.tau.-fluvalinate	0.373389	8738.6	7039.41	0.805554	-0.311946	0.211486	NOT
(-)-quebrachitol	0.536265	18750.5	20751.3	1.1067	0.146271	0.221121	NOT
(-)-riboflavin	0.604072	58093.8	50901.2	0.876191	-0.190683	0.239059	NOT
(1e,4e)-1,5-bis(4-methoxyphenyl)penta-1,4-dien-3-one	0.983054	239716	238750	0.995972	-0.00582317	0.886188	NOT
(2r,3s,4s,5r,6r)-5-[(2s,3r,4r)-3,4-dihydroxy-4-(hydroxymethyl)oxolan-2-yl]oxy-2-(hydroxymethyl)-6-(2-phenylethoxy)oxane-3,4-diol	0.000937794	12605.6	5571.33	0.441972	-1.17797	0.547598	NOT
(2r)-3-hydroxyisovaleroylcarnitine	0.850612	23787.2	21498.4	0.903782	-0.145953	0.467912	NOT
(2r)-5-methoxy-2-methyl-2,3,8,9-tetrahydrofuro[2,3-h]chromen-4-one	0.00151643	5688.28	23680.6	4.16306	2.05764	0.785994	NOT
(2s,3r,4s,5s,6r)-2-[(2r,3r,4s,5s,6r)-4,5-dihydroxy-6-(hydroxymethyl)-2-[[(3s,8r,10r,12r,14r,17s)-12-hydroxy-4,4,8,10,14-pentamethyl-17-[(2s)-6-methyl-2-[(2s,3r,4s,5s,6r)-3,4,5-trihydroxy-6-[[(2s,3r,4s,5s)-3,4,5-trihydroxyoxan-2-yl]oxymethyl]oxan-2-yl]oxyhept-5-en-2-yl]-2,3,5,6,7,9,11,12,13,15,16,17-dodecahydro-1h-cyclopenta[a]phenanthren-3-yl]oxy]oxan-3-yl]oxy-6-(hydroxymethyl)oxane-3,4,5-triol	0.014234	4064.08	7033.2	1.73058	0.791253	NA	NOT
(2s,3s)-3,5,7-trihydroxy-6-methyl-2-(3,4,5-trihydroxyphenyl)-2,3-dihydrochromen-4-one	0.569768	8213.05	6167.47	0.750935	-0.413241	0.237619	NOT
(3r,7r,9s,10s,12s,13r,14s,17r)-17-((2r)-6,7-dihydroxy-6-methylheptan-2-yl)-10,13-dimethylhexadecahydro-1h-cyclopenta[a]phenanthrene-3,7,12-triol	0.638025	5067.86	5087.1	1.0038	0.00546561	0.357212	NOT
(3s)-5-[(1s,8ar)-2,5,5,8a-tetramethyl-4-oxo-4a,6,7,8-tetrahydro-1h-naphthalen-1-yl]-3-methylpentanoic acid	0.960831	19539.6	18509.5	0.947283	-0.0781324	0.415862	NOT
(4ar,5r,6as,6br,10s,12ar)-10-[(2r,3r,4r,5s,6r)-3-acetamido-4,5-dihydroxy-6-(hydroxymethyl)oxan-2-yl]oxy-5-hydroxy-2,2,6a,6b,9,9,12a-heptamethyl-1,3,4,5,6,6a,7,8,8a,10,11,12,13,14b-tetradecahydropicene-4a-carboxylic acid	0.77764	28809.6	31123.3	1.08031	0.111443	0.327212	NOT
(4s,5z,6s)-5-[2-[(e)-3-(4-hydroxyphenyl)prop-2-enoyl]oxyethylidene]-4-(2-methoxy-2-oxoethyl)-6-[(2s,3r,4s,5s,6r)-3,4,5-trihydroxy-6-(hydroxymethyl)oxan-2-yl]oxy-4h-pyran-3-carboxylic acid	0.10224	4044.1	2469.1	0.610545	-0.711832	0.213394	NOT
(5r)-5-hydroxy-1-(4-hydroxy-3-methoxyphenyl)decan-3-one	0.749772	8784.3	11423.8	1.30048	0.379049	0.263468	NOT
(e)-5-hydroxy-1,7-diphenylhept-1-en-3-one	0.816562	176378	172940	0.980507	-0.0283999	0.691039	NOT
(phenoxymethyl)penicilloic acid	0.899802	34979.1	23719	0.678089	-0.560454	0.364282	NOT
(r)-(+)-arachidonyl-1'-hydroxy-2'-propylamide	0.816562	4053.21	3912.34	0.965246	-0.051031	0.0731925	NOT
(S)-2-aminobutyric acid	0.749772	20449.7	16096.1	0.787107	-0.345369	0.728618	NOT
[(1r,2r,3ar,5r,6e,10r,11s,13r,13as)-1,2,3a,11,13-pentaacetyloxy-2,5,8,8-tetramethyl-12-methylidene-4,9-dioxo-3,5,10,11,13,13a-hexahydro-1h-cyclopenta[12]annulen-10-yl] 2-methylbutanoate	0.983054	7907.47	8321.04	1.0523	0.0735491	0.0724538	NOT
[(2r,3r,4s,5s,6r)-3-acetyloxy-2-(acetyloxymethyl)-5-hexanoyloxy-6-[(2s,3r)-2,3,4-trihydroxybutoxy]oxan-4-yl] tetradecanoate	0.77764	4163.61	4542.12	1.09091	0.125532	0.150725	NOT
[(2s,3r,4s,5r,6r)-6-[[(2r,3s,4s,5r,6r)-3,4-dihydroxy-6-[(2e,6e,10e)-3,7,11,15-tetramethylhexadeca-2,6,10,14-tetraenoxy]-5-[(2s,3r,4r,5s,6s)-3,4,5-triacetyloxy-6-methyloxan-2-yl]oxyoxan-2-yl]methoxy]-4,5-dihydroxy-2-methyloxan-3-yl] acetate	0.0403621	59580.7	41681.5	0.69958	-0.515439	0.723668	NOT
[1,1'-biphenyl]-2-carboxylic acid, 4'-[[2,3-dimethyl-5-[[[(1s)-1-(4-nitrophenyl)ethyl]amino]carbonyl]-1h-indol-1-yl]methyl]-	0.184782	1415.55	2584.8	1.826	0.868686	0.183156	NOT
[17-acetyl-8,14,17-trihydroxy-3-[5-[5-[3-hydroxy-4-methoxy-6-methyl-5-[3,4,5-trihydroxy-6-(hydroxymethyl)oxan-2-yl]oxyoxan-2-yl]oxy-4-methoxy-6-methyloxan-2-yl]oxy-4-methoxy-6-methyloxan-2-yl]oxy-10,13-dimethyl-1,2,3,4,5,6,7,9,11,12,15,16-dodecahydrocyclopenta[a]phenanthren-12-yl] benzoate	0.879331	2214.92	1962.03	0.885826	-0.174905	NA	NOT
[3-hydroxy-2-methyl-4-(7-oxofuro[3,2-g]chromen-9-yl)oxybutan-2-yl] (z)-2-methylbut-2-enoate	0.433878	3955.37	3138.27	0.793419	-0.333845	0.0727407	NOT
[5-acetyloxy-3-(hydroxymethyl)-2-oxo-6-propan-2-ylcyclohex-3-en-1-yl] 3-methylpentanoate	0.983054	221041	233150	1.05478	0.0769478	0.96058	NOT
[6-[2-(3,4-dihydroxyphenyl)-8-hydroxy-4-oxochromen-7-yl]oxy-3,4,5-trihydroxyoxan-2-yl]methyl (e)-3-(4-hydroxyphenyl)prop-2-enoate	0.930293	378.289	372.312	0.9842	-0.0229766	0.0244269	NOT
1-(1,2-dioctanoylphosphatidyl)inositol	0.504714	2018.19	3033.64	1.50315	0.587987	0.162549	NOT
1-(1z-hexadecenyl)-sn-glycero-3-phosphocholine	0.77764	596235	565182	0.947917	-0.0771667	1.09441	NOT
1-(1z-octadecenyl)-2-(4z,7z,10z,13z,16z,19z-docosahexaenoyl)-sn-glycero-3-phosphoethanolamine	0.816562	12389.5	11033.4	0.890542	-0.167244	0.314431	NOT
1-(1z-octadecenyl)-2-(5z,8z,11z,14z-eicosatetraenoyl)-sn-glycero-3-phosphocholine	0.536265	124968	183398	1.46756	0.553421	1.17064	NOT
1-(1z-octadecenyl)-2-(9z-octadecenoyl)-sn-glycero-3-phosphocholine	0.983054	21889.2	42512.4	1.94216	0.957662	0.522793	NOT
1-(3-pyridyl)-1-butanone-4-carboxylic acid	0.714282	7146.63	8175.57	1.14397	0.194055	0.11544	NOT
1-[(1-methylpiperidin-2-yl)methyl]-3-(1-naphthoyl)indole	0.850612	28825.5	18832.3	0.653323	-0.614133	0.363308	NOT
1-[(4-chlorophenyl)methyl]-3-[(1,1-dimethylethyl)thio]-.alpha.,.alpha.- dimethyl-5-(1-methylethyl)-1h-indole-2-propanoic acid	0.983054	30217.3	34463.2	1.14051	0.189682	0.327708	NOT
1-acetyl-3-piperidinamine	0.638025	569552	626793	1.1005	0.138162	1.10616	NOT
1-Aminocyclohexanecarboxylic acid	0.749772	6394.3	5968.83	0.93346	-0.09934	0.0704858	NOT
1-Aminocyclopropanecarboxylic acid	0.212105	2.39818e+06	2.14576e+06	0.894744	-0.160454	2.72818	NOT
1-decanoyl-2-hydroxy-sn-glycero-3-phosphocholine	0.536265	11588.8	8850.72	0.763728	-0.388868	0.24113	NOT
1-docosahexaenoyl-2-stearoyl-sn-glycero-3-phosphocholine	0.337445	2701.3	1998.3	0.739755	-0.434881	0.155277	NOT
1-heptadecanoyl-sn-glycero-3-phosphocholine	0.373389	548746	651313	1.18691	0.247212	1.58882	NOT
1-hexadecyl-2-(9z-octadecenoyl)-sn-glycero-3-phosphocholine	0.401183	108635	173039	1.59285	0.671607	1.14464	NOT
1-hexadecylamine	0.899802	95219.7	96022.7	1.00843	0.0121159	0.223439	NOT
1-hydroxy vitamin d2	0.930293	57479.6	65911.4	1.14669	0.197478	1.24467	NOT
1-lignoceroyl-2-hydroxy-sn-glycero-3-phosphocholine	0.467504	9122.4	10877.9	1.19244	0.253914	0.245748	NOT
1-methylhistamine	0.0403621	26485.5	48776	1.84162	0.880972	0.881446	NOT
1-Methylnicotinamide	0.816562	6801.18	5939.74	0.873339	-0.195387	0.0990035	NOT
1-monolinoleoyl-rac-glycerol	0.604072	661242	548996	0.83025	-0.268382	1.68482	NOT
1-o-hexadecyl-2-o-(2e-butenoyl)-sn-glyceryl-3-phosphocholine	0.301449	158509	197095	1.24343	0.314322	1.07537	NOT
1-o-hexadecyl-2-o-(5z,8z,11z,14z,17z-eicosapentaenoyl)-sn-glyceryl-3-phosphorylcholine	0.960831	71205.5	79373.1	1.1147	0.156661	0.491642	NOT
1-o-hexadecyl-2-o-acetyl-sn-glyceryl-3-phosphoryl(n,n,n-trimethyl)hexanolamine	0.879331	12239.4	10330.6	0.844047	-0.244605	0.488662	NOT
1-o-hexadecyl-2-o-butanoyl-sn-glyceryl-3-phosphocholine	0.401183	697198	577843	0.828807	-0.270892	2.29806	NOT
1-o-octadecyl-sn-glyceryl-3-phosphorylcholine	0.504714	61461.5	58135.3	0.945881	-0.0802688	0.194383	NOT
1-octadecanoyl-2-octadecenoyl-sn-glycero-3-phosphocholine	0.816562	6.78082e+06	7.415e+06	1.09352	0.128986	4.77184	NOT
1-octadecyl-2-acetyl-sn-glycero-3-phosphocholine	0.0867114	3024.79	5532.15	1.82894	0.871005	0.284475	NOT
1-oleoyl-2-hydroxy-sn-glycero-3-phospho-(1'-rac-glycerol)	0.569768	54189.6	43977.7	0.811552	-0.301244	0.644782	NOT
1-oleoyl-2-myristoyl-sn-glycero-3-phosphocholine	0.373389	85140.5	129015	1.51532	0.599626	1.11852	NOT
1-oleoyl-l-.alpha.-lysophosphatidic acid	0.014234	15451.5	9461.75	0.612352	-0.707567	0.485675	NOT
1-palmitoyl-2-(4-ketododec-3-enedioyl)phosphatidylcholine	0.536265	4032.95	3721.24	0.922709	-0.116053	0.0531471	NOT
1-palmitoyl-2-azelaoylphosphatidylcholine	0.714282	29471.1	37388.5	1.26865	0.343296	0.334532	NOT
1-palmitoyl-2-docosahexaenoyl-sn-glycero-3-phosphocholine	0.536265	314341	413396	1.31512	0.395195	1.72275	NOT
1-palmitoyl-2-glutaryl phosphatidylcholine	0.850612	6595.04	6932.89	1.05123	0.0720763	0.0670425	NOT
1-palmitoyl-2-linoleoyl-rac-glycerol	0.0223567	4399.45	7719.43	1.75464	0.811172	0.348102	NOT
1-palmitoyl-2-linoleoyl-sn-glycero-3-phosphocholine	0.467504	67579.9	155403	2.29955	1.20135	1.31157	NOT
1-palmitoyl-2-oleoyl-3-linoleoyl-rac-glycerol	0.433878	20095.1	21860	1.08783	0.121451	0.239186	NOT
1-palmitoyl-2-oleoyl-sn-glycerol	0.677475	102312	115948	1.13327	0.180498	0.445369	NOT
1-palmitoylglycerol	0.504714	2.14994e+06	1.99269e+06	0.926857	-0.109581	1.41054	NOT
1-piperazinecarboxamide, 4-(3-chloro-2-pyridinyl)-n-[4-(1,1-dimethylethyl)phenyl]-	0.337445	36314.9	49474	1.36236	0.446109	0.571546	NOT
1-stearoyl-2-arachidonoyl-sn-glycero-3-phospho-(1'-myo-inositol)	0.504714	22866.7	13456.8	0.58849	-0.76491	0.599242	NOT
1-Stearoyl-2-arachidonoyl-sn-glycerol	0.77764	400365	419233	1.04713	0.066436	0.660553	NOT
1-stearoyl-2-docosahexaenoyl-sn-glycero-3-phosphocholine	0.714282	549542	682675	1.24226	0.312971	1.2933	NOT
1-stearoyl-2-hydroxy-sn-glycero-3-phosphate	0.77764	12474.6	13474.6	1.08016	0.111249	0.138463	NOT
1-stearoyl-2-hydroxy-sn-glycero-3-phosphocholine	0.850612	717116	648164	0.903849	-0.145847	1.16403	NOT
1-stearoyl-2-linoleoyl-sn-glycero-3-phospho-l-serine	0.569768	10647.1	9403.78	0.883227	-0.179143	0.183016	NOT
1-stearoyl-2-oleoyl-sn-glycero-3-phosphoethanolamine	0.850612	27378.4	29135.3	1.06417	0.0897269	0.450826	NOT
1-stearoyl-rac-glycerol	0.677475	3.74271e+06	3.14498e+06	0.840295	-0.251033	3.35888	NOT
1-Stearoyl-sn-glycerol 3-phosphocholine	0.604072	171552	122770	0.715639	-0.482695	1.15965	NOT
1-Stearoyl-sn-glycerol 3-phosphocholine(LPC(18:0))	0.569768	6.58779e+06	4.84665e+06	0.735702	-0.442807	7.11854	NOT
1,11-undecanedicarboxylic acid	0.960831	11216.9	10710.3	0.954834	-0.0666775	0.139945	NOT
1,2-benzenedicarboxylic acid	0.467504	385259	485703	1.26072	0.334245	1.76524	NOT
1,2-di-(9z,12z,15z-octadecatrienoyl)-sn-glycero-3-phosphocholine	0.749772	111876	134903	1.20582	0.270016	0.635489	NOT
1,2-diarachidonoyl-sn-glycero-3-phosphocholine	0.850612	129747	119639	0.922097	-0.11701	0.829059	NOT
1,2-dihexadecanoyl-sn-glycerol	0.749772	55410.1	46689.8	0.842624	-0.24704	0.393143	NOT
1,2-dihydroxyheptadec-16-yn-4-yl acetate	0.899802	115059	83475.3	0.725501	-0.462951	0.652489	NOT
1,2-dilauroyl-sn-glycero-3-phosphatidylcholine	0.714282	36753.7	18008	0.489964	-1.02925	0.476416	NOT
1,2-dilauroyl-sn-glycero-3-phospho-sn-glycerol	0.899802	837.951	967.522	1.15463	0.207428	0.0920615	NOT
1,2-dilinolenoyl-sn-glycero-3-phosphoethanolamine	0.879331	9071.52	11082.4	1.22167	0.288849	0.136944	NOT
1,2-dilinoleoyl-sn-glycero-3-phosphoethanolamine	0.714282	7278.93	8950.91	1.2297	0.298309	0.19835	NOT
1,2-dilinoleoylglycerol	0.77764	27811.6	28964.8	1.04146	0.0586135	0.215795	NOT
1,2-dimethylimidazole	0.604072	38701.6	41911.4	1.08294	0.114951	0.283285	NOT
1,2-dimyristoyl-sn-glycerol	0.433878	16169.8	18607.6	1.15077	0.202594	0.192974	NOT
1,2-dioctadecanoyl-sn-glycerol	0.816562	4426.98	4177.41	0.943624	-0.0837152	0.077254	NOT
1,2-dioleoyl-sn-glycero-3-phosphate	0.160363	14148.6	5929.4	0.41908	-1.2547	0.6999	NOT
1,2-dioleoyl-sn-glycero-3-phosphatidylcholine	0.816562	828719	837481	1.01057	0.0151725	1.96264	NOT
1,2-dioleoyl-sn-glycero-3-phosphoethanolamine	1	285075	277669	0.974021	-0.0379756	0.56595	NOT
1,2-dioleoyl-sn-glycerol	0.373389	69528.3	93958.4	1.35137	0.434422	0.76636	NOT
1,2-dipalmitoleoyl-sn-glycero-3-phosphocholine	0.850612	111322	117773	1.05795	0.0812687	0.689387	NOT
1,2-dipalmitoylphosphatidylinositol-4,5-diphosphonate	0.536265	3059.03	3107.46	1.01583	0.0226585	0.0711262	NOT
1,2-dipentadecanoyl-sn-glycero-3-phosphocholine	0.677475	15861.5	18335.9	1.156	0.209145	0.282667	NOT
1,2-ditetradecanoyl-sn-glycero-3-phosphocholine	0.638025	2896.09	2743.27	0.947233	-0.0782088	0.0640521	NOT
1,3-propanediol	0.504714	18082.8	19626.4	1.08536	0.118179	0.200928	NOT
1,3,4,6-tetra-o-acetyl-.beta.-d-mannopyranose	0.899802	35243.6	38201.6	1.08393	0.116271	0.138344	NOT
1,4-dihydroxy-2-naphthoic acid	0.467504	17654.1	23557.2	1.33437	0.416163	0.367207	NOT
1,7-bis(4-hydroxyphenyl)-5-[(2r,3r,4s,5s,6r)-3,4,5-trihydroxy-6-(hydroxymethyl)oxan-2-yl]oxyheptan-3-one	0.504714	2883.62	2569.41	0.891038	-0.166441	0.0960622	NOT
1,7-diphenyl-4e-hepten-3-one	0.184782	31900.9	14851.5	0.465552	-1.10299	0.688668	NOT
10-deacetylbaccatin iii	0.899802	4501.63	4246.46	0.943315	-0.084188	0.0769949	NOT
10-formyl-7,8-dihydrofolic acid	0.401183	38747.3	27979.2	0.722095	-0.469739	0.465062	NOT
11-ketofusidic acid	0.879331	42242.1	28447.1	0.67343	-0.570399	0.817894	NOT
11,14,17-eicosatrienoic acid, (z,z,z)-	0.118535	5413.17	7871.96	1.45422	0.54025	0.234565	NOT
12,13-dihydroxy-9z-octadecenoic acid	0.504714	128545	131501	1.023	0.0328029	0.777349	NOT
12s-hydroxy-5z,8e,10e-heptadecatrienoic acid	0.850612	15862.8	17533	1.10529	0.144427	0.235704	NOT
15-deoxy-.delta.12,14-prostaglandin j2 glutathione	0.00932666	19259.4	9244.82	0.480015	-1.05885	0.639602	NOT
15-deoxy-goyazensolide	0.879331	671594	634844	0.945281	-0.0811853	1.28754	NOT
15-ketoprostaglandin f2.alpha.	0.983054	4680.02	4735.47	1.01185	0.0169954	0.052855	NOT
15(r),19(r)-hydroxyprostaglandin e1	0.569768	14480	9906.05	0.684122	-0.547675	0.323796	NOT
17-trifluoromethylphenyltrinorprostaglandin f2.alpha. methyl ester	0.10224	6222.1	4180.85	0.671936	-0.573604	0.202837	NOT
1h-indole-1-acetic acid, 5-fluoro-2-methyl-3-(2-quinolinylmethyl)-	0.638025	3681.6	2869.7	0.77947	-0.359434	0.130384	NOT
1h-indole-2-carboxylic acid, ethyl ester	0.604072	6908.9	7757.21	1.12279	0.167082	0.15373	NOT
1h-indole-4-carboxamide, n-[(1,2-dihydro-4,6-dimethyl-2-oxo-3-pyridinyl)methyl]-3-methyl-1-[(1s)-1-methylpropyl]-6-[6-(1-piperazinyl)-3-pyridinyl]-	0.638025	13211.9	10781.1	0.81601	-0.293341	0.26122	NOT
1h-indole-5-sulfonamide, n-(3-chlorophenyl)-3-[[3,5-dimethyl-4-[(4-methyl-1-piperazinyl)carbonyl]-1h-pyrrol-2-yl]methylene]-2,3-dihydro-n-methyl-2-oxo-, (3z)-	0.504714	12273	10738.9	0.875	-0.192646	0.149883	NOT
1h-pyrano[3',4':6,7]indolizino[1,2-b]quinoline-3,14(4h,12h)-dione, 4,11-diethyl-4,9-dihydroxy-, (4s)-	0.77764	4574.07	4069.91	0.88978	-0.168479	0.151323	NOT
1h-pyrrolo[2,3-b]quinoxalin-2-amine, 1-(4-fluorophenyl)-3-(phenylsulfonyl)-	0.749772	10604.1	11864.3	1.11884	0.162007	0.142378	NOT
2-(2-hydroxybut-3-en-2-yl)-3a,6,6,9a-tetramethyl-2,4,5,5a,7,8,9,9b-octahydro-1h-benzo[e][1]benzofuran-4,5-diol	0.816562	74490.1	90595.5	1.21621	0.282392	0.841519	NOT
2-(2-methoxyethoxy)acetic acid	0.118535	4007.6	8248.78	2.05828	1.04144	0.390623	NOT
2-(5-oxovaleryl)phosphatidylcholine	0.638025	29048.3	37740.2	1.29922	0.377647	0.52572	NOT
2-(hydroxymethyl)-6-[5-[3-(hydroxymethyl)-5-(3-hydroxypropyl)-7-methoxy-2,3-dihydro-1-benzofuran-2-yl]-2-methoxyphenoxy]oxane-3,4,5-triol	0.604072	26552.7	19012.6	0.716034	-0.4819	0.475878	NOT
2-(n-morpholino)ethanesulfonic acid	0.273953	11008.9	16508.3	1.49954	0.584518	0.404638	NOT
2-Amino-2-methyl-1,3-propanediol	0.239597	128224	153809	1.19953	0.262474	0.890331	NOT
2-aminobenzamide	0.899802	57460.6	62584	1.08916	0.123221	0.360354	NOT
2-aminophenol	0.677475	3239.63	3534.7	1.09108	0.125759	0.128099	NOT
2-butenamide, n-[4-[(3-chloro-4-fluorophenyl)amino]-7-[[(3s)-tetrahydro-3-furanyl]oxy]-6-quinazolinyl]-4-(dimethylamino)-	0.504714	2382.33	2123.44	0.891332	-0.165965	0.124492	NOT
2-butylaniline	0.467504	7801.65	10380.7	1.33058	0.412051	0.21126	NOT
2-chloro-1,3,8-trihydroxy-6-(hydroxymethyl)anthracene-9,10-dione	0.816562	27611.4	25158.9	0.911177	-0.134197	0.29996	NOT
2-dimethylamino-6-hydroxypurine	0.0496619	33455.2	22729.7	0.679406	-0.557655	0.589505	NOT
2-docosahexaenoyl-1-palmitoyl-sn-glycero-3-phosphoethanolamine	0.77764	107442	129640	1.20661	0.270961	0.601232	NOT
2-erahpa [dmed-fahfa]	0.749772	3138.22	3058.19	0.974499	-0.0372667	0.0476749	NOT
2-hdeahpda [dmed-fahfa]	0.960831	106315	98862.2	0.929898	-0.104855	0.467317	NOT
2-hydroxy-5-methoxybenzoic acid	0.899802	4479.97	4476.55	0.999235	-0.00110475	0.096051	NOT
2-hydroxybenzyl alcohol	0.014234	69523.7	54548.2	0.784599	-0.349972	0.707413	NOT
2-imino-4-methylpiperidine	0.569768	18300.6	21142.6	1.1553	0.208264	0.284304	NOT
2-Isopropylmalic acid	0.00932666	7973.77	10681.9	1.33963	0.421839	0.338894	NOT
2-linoleoyl-1-palmitoyl-sn-glycero-3-phosphoethanolamine	0.0335399	33323.7	58031.3	1.74144	0.800282	0.894626	NOT
2-linoleoylglycerol	0.301449	305102	239851	0.786133	-0.347155	1.25569	NOT
2-methylamino-1-phenylbutane	0.879331	67733.7	95294.5	1.4069	0.492519	0.768431	NOT
2-Methylbutyroylcarnitine	0.433878	4732.55	7146.24	1.51002	0.594568	0.266722	NOT
2-mohma [dmed-fahfa]	0.10224	59511.4	71686.8	1.20459	0.268541	0.616302	NOT
2-naphthalenecarboxamide, 1-hydroxy-n-[2-(5-hydroxy-1h-indol-3-yl)ethyl]-	0.983054	4467.16	4564.1	1.0217	0.0309734	0.0495213	NOT
2-naphthoxyacetic acid	0.638025	34238.2	30280.6	0.884409	-0.177214	0.243351	NOT
2-nitrophenethyl alcohol	0.401183	6855.53	8650.56	1.26184	0.335525	0.187021	NOT
2-o-rhamnosylvitexin	0.337445	2786.36	1895.41	0.680245	-0.555873	0.16127	NOT
2-oleoyl-1-palmitoyl-sn-glycero-3-phosphocholine	0.77764	4.56365e+06	5.569e+06	1.2203	0.287233	5.50102	NOT
2-oleoyl-1-stearoyl-sn-glycero-3-phosphoserine	0.00932666	4040.62	8564.53	2.11961	1.0838	0.427921	NOT
2-phenylacetamide	0.77764	146165	143036	0.978596	-0.031215	0.587848	NOT
2-phenylpiperidine-2-acetamide	0.536265	7687.36	9317.1	1.212	0.277392	0.21326	NOT
2-piperidinecarboxylic acid, 1-(3,3-dimethyl-1,2-dioxopentyl)-, (1r)-1-(3-aminophenyl)-3-(3,4-dimethoxyphenyl)propyl ester, (2s)-	0.0596934	17934.6	5796.52	0.323203	-1.62949	0.705211	NOT
2-piperidone	0.850612	1.95702e+06	1.96446e+06	1.00381	0.00547966	0.507169	NOT
2-pivaloyl-1,3-indandione	0.749772	88648.8	82794.5	0.93396	-0.0985674	0.927298	NOT
2-sdahaa [dmed-fahfa]	0.467504	2953.13	3486.41	1.18058	0.239502	0.104772	NOT
2-sdahma [dmed-fahfa]	0.899802	4513.11	4555.78	1.00946	0.0135785	0.0618911	NOT
2,2-bis[hydroxymethyl]-2,2',2''-nitrilotriethanol	0.301449	50463.6	28514.3	0.565047	-0.823558	0.601886	NOT
2,3-quinoxalinedione, 1,4-dihydro-6,7-dinitro-	0.433878	10780.1	12646.1	1.1731	0.23032	0.194468	NOT
2,3,9,10-tetramethoxy-6a,11a-dihydro-6h-[1]benzofuro[3,2-c]chromene-4,8-diol	0.337445	3744.41	4671.24	1.24752	0.319068	0.142417	NOT
2,4,6-tri-tert-butylaniline	0.569768	6.47314e+06	6.87196e+06	1.06161	0.0862574	3.78661	NOT
2,4,7,9-tetramethyl-5-decyne-4,7-diol	0.569768	6840.05	8113.54	1.18618	0.246326	0.15847	NOT
2,6-di-tert-butyl-4-hydroxymethylphenol	0.467504	423452	258854	0.611295	-0.71006	1.92009	NOT
2,6-di-tert-butylbenzoquinone	0.118535	39134	74134	1.89436	0.921713	0.88491	NOT
2'-Deoxy-D-ribose	0.714282	40848	33808.7	0.827671	-0.272871	0.375694	NOT
2'-deoxyinosine	0.749772	37358.8	11079.1	0.296559	-1.75361	1.0943	NOT
2'-fucosyllactose	0.638025	2338.97	2157.17	0.922273	-0.116734	0.06835	NOT
2'-hydroxy-2,5,6'-trimethoxychalcone	0.239597	23720.4	19729.2	0.831738	-0.265799	0.342542	NOT
2'-o-methylcytidine	0.677475	95364.4	104222	1.09288	0.128136	0.540432	NOT
2',7-bis(acetyl)taxol	0.0723927	3792.92	2513.47	0.662675	-0.593627	0.184995	NOT
21-deacetoxy-11-oxodeflazacort-3,20-hydrazinecarboxamide	0.930293	15913.5	12551.3	0.78872	-0.342415	0.363271	NOT
2h-benzimidazol-2-one, 1-ethyl-1,3-dihydro-	0.677475	3045.21	4388.34	1.44107	0.527137	0.129957	NOT
2h-pyrrole, 2-(5,5-dimethyl-2-oxido-1,3,2-dioxaphosphorinan-2-yl)-3,4-dihydro-2-methyl-, 1-oxide	0.0030988	12870.7	5400.14	0.419569	-1.25302	0.543485	NOT
3-(2-hydroxyethyl)indole	0.569768	63543.2	53324.8	0.839191	-0.252929	0.428349	NOT
3-(n-maleimidopropionyl)biocytin	0.983054	4370.9	4739.11	1.08424	0.116687	0.0901797	NOT
3-[(2s,3r,4s,5s,6r)-4,5-dihydroxy-3-[(2s,3r,4r,5r,6s)-3,4,5-trihydroxy-6-methyloxan-2-yl]oxy-6-[[(2s,3r,4r,5r,6s)-3,4,5-trihydroxy-6-methyloxan-2-yl]oxymethyl]oxan-2-yl]oxy-5-hydroxy-2-(4-hydroxyphenyl)-6-methoxy-7-[(2s,3r,4r,5r,6s)-3,4,5-trihydroxy-6-methyloxan-2-yl]oxychromen-4-one	0.0223567	1125.19	223.622	0.198741	-2.33104	NA	NOT
3-[(3s,5r,10s,13r,14s,17s)-14-hydroxy-3-[(2r,3s,4s,5s,6s)-3-hydroxy-4-methoxy-6-methyl-5-[(2s,3r,4s,5s,6r)-3,4,5-trihydroxy-6-[[(2r,3r,4s,5s,6r)-3,4,5-trihydroxy-6-(hydroxymethyl)oxan-2-yl]oxymethyl]oxan-2-yl]oxyoxan-2-yl]oxy-10,13-dimethyl-1,2,3,4,5,6,7,8,9,11,12,15,16,17-tetradecahydrocyclopenta[a]phenanthren-17-yl]-2h-furan-5-one	0.0403621	3640.21	5827.93	1.60099	0.678961	NA	NOT
3-alahpda [dmed-fahfa]	0.0335399	1528.99	2808.82	1.83704	0.87738	0.189046	NOT
3-amino-5-morpholinomethyl-2-oxazolidinone	0.000937794	20322.7	12254.3	0.602984	-0.729808	0.582674	NOT
3-aminobutanoic acid	0.638025	17800.3	13327.2	0.748704	-0.417532	0.200385	NOT
3-aminoquinoline	0.401183	291149	254828	0.875249	-0.192235	1.25417	NOT
3-deacetylsalannin	0.373389	2397.38	1661.63	0.693105	-0.528855	0.135223	NOT
3-dehydrocarnitine	0.536265	12207.4	13791.9	1.1298	0.176062	0.184281	NOT
3-epilupeol	0.850612	2895.03	3020.22	1.04324	0.0610741	0.0753882	NOT
3-hexen-1-ol, (z)-	0.930293	13708	13503.3	0.985068	-0.0217048	0.146345	NOT
3-hydroxyanthranilic acid	0.677475	1.84486e+06	1.60458e+06	0.869755	-0.20132	1.65047	NOT
3-hydroxybutyrylcarnitine	0.239597	37878.3	28702.5	0.757756	-0.400195	0.490283	NOT
3-hydroxyhexadecanoylcarnitine	0.401183	5527.9	3692.5	0.667975	-0.582135	0.209289	NOT
3-hydroxyisovaleric acid	0.983054	105744	98588.5	0.932329	-0.101089	0.580871	NOT
3-Hydroxykynurenine	0.749772	16969.4	14576.3	0.858979	-0.219306	0.183032	NOT
3-hydroxyoleylcarnitine	0.604072	4308.98	3018.81	0.700585	-0.513367	0.216208	NOT
3-Indoleacetonitrile	0.77764	137907	133069	0.964918	-0.0515219	0.610065	NOT
3-Methoxy-4-hydroxyphenylethyleneglycol	0.0223567	20572	12528.2	0.608993	-0.715502	0.616132	NOT
3-methyl-l-histidine	0.0496619	21570.3	44752.1	2.07471	1.05291	0.877763	NOT
3-methyladenine	0.00728922	3703.63	8066.07	2.17788	1.12292	0.410277	NOT
3-methylcytidine	0.714282	8107.46	7364.74	0.90839	-0.138616	0.13187	NOT
3-methylhistamine	0.373389	56473	86383.9	1.52965	0.613203	0.949432	NOT
3-methylhistidine	0.401183	25005.1	20665.1	0.826435	-0.275026	0.400772	NOT
3-pyridineacetonitrile, .alpha.-[(3,4-dimethoxyphenyl)methylene]-, (.alpha.z)-	0.239597	2185.19	2672.48	1.223	0.290419	0.102359	NOT
3-ureidopropionic acid	0.899802	10293.1	10524.1	1.02244	0.0320154	0.134251	NOT
3,3',5-triiodo-l-thyronine	0.301449	1492.49	1342.16	0.899277	-0.153162	0.0215323	NOT
3,4-dimethoxyphenol	0.850612	36093.4	37363.4	1.03519	0.0498897	0.254092	NOT
3,4-dimethylbenzaldehyde	0.0867114	5897.22	4674.05	0.792586	-0.335361	0.17899	NOT
3,4-methylenedioxy-5-methylethcathinone	0.899802	3964.18	4517.33	1.13954	0.188446	0.0974871	NOT
3,5,9-trioxa-4-phosphatetracosan-1-aminium, 7-(acetyloxy)-24-carboxy-4-hydroxy-n,n,n-trimethyl-, inner salt, 4-oxide, (r)-	0.0120864	38785.4	16661.1	0.429572	-1.21903	0.905239	NOT
3.alpha.,6.alpha.-mannotriose	0.0030988	4936.9	2710.89	0.549108	-0.864839	0.311691	NOT
3.beta.-hydroxy-5-cholenoic acid	0.0723927	3737.71	9878.25	2.64286	1.4021	0.342621	NOT
3'-.alpha.-sialyl-n-acetyllactosamine	0.0223567	8829.54	5261.49	0.595896	-0.746867	0.362865	NOT
3'-AMP	0.184782	7270.7	5123.9	0.704733	-0.504851	0.296228	NOT
3'-o-methylguanosine	0.467504	81044.8	90720.9	1.11939	0.162716	0.523302	NOT
3'-sialyllactose	0.239597	1310.11	1016.64	0.775992	-0.365886	0.0863695	NOT
3',4'-methylenedioxy-n-tert-butylcathinone	0.0269903	8050.01	13834.6	1.71859	0.781224	0.486436	NOT
3',4',6-trimethoxyisoflavone-7-o-.beta.-d-glucopyranoside	0.10224	5835.18	1865.75	0.319741	-1.64502	0.25423	NOT
3beta-hydroxydeoxodihydrodeoxygedunin	0.77764	38665.3	31184.2	0.806516	-0.310226	0.602778	NOT
3beta,7alpha-dihydroxy-5beta-cholan-24-oic acid	0.930293	7404.18	6458.37	0.872261	-0.197169	0.215811	NOT
4-(1-piperazinyl)-1h-indole	0.983054	517097	526159	1.01752	0.0250621	0.573526	NOT
4-acetamidobutanoate	0.899802	2585.29	2840.84	1.09885	0.135994	0.114876	NOT
4-aminoantipyrine	0.467504	83193.6	68762.2	0.826532	-0.274857	0.680195	NOT
4-aminobenzoate	0.850612	5188.52	5660.54	1.09097	0.125616	0.0653649	NOT
4-Aminobutyric acid(GABA)	0.677475	9965.21	8984.13	0.901549	-0.149522	0.169727	NOT
4-aminosalicylic acid	0.816562	22333.1	19698.2	0.882019	-0.181118	0.219631	NOT
4-androsten-17.beta.-ol-3-one glucosiduronate	0.879331	10107.3	7763.46	0.768107	-0.38062	0.339673	NOT
4-benzofuranethanamine, 2,3-dihydro-.alpha.-methyl-	0.960831	13422.8	13810	1.02885	0.0410281	0.142355	NOT
4-chloro-2,5-dimethoxy-n-[(2-methoxyphenyl)methyl]benzeneethanamine	0.77764	14010.3	15021	1.07214	0.10049	0.176088	NOT
4-Guanidinobutyric acid	0.301449	24647.2	35182.4	1.42744	0.513431	0.525638	NOT
4-hexylresorcinol	0.879331	26610.3	27859.4	1.04694	0.0661841	0.180032	NOT
4-hydroxy-l-isoleucine	0.879331	218149	230564	1.05691	0.0798534	0.502014	NOT
4-hydroxy-l-phenylglycine	0.00568663	44284.7	23448.7	0.529499	-0.9173	0.885978	NOT
4-hydroxydebrisoquine	0.930293	8195.6	9236.55	1.12701	0.172505	0.0804329	NOT
4-hydroxyisoleucine	0.373389	43602	28733.7	0.659	-0.601651	0.7496	NOT
4-hydroxymandelonitrile	0.504714	44285.6	48822.2	1.10244	0.1407	0.343785	NOT
4-hydroxypropranolol .beta.-d-glucuronide	0.930293	27105.5	26745.4	0.986714	-0.0192957	0.142337	NOT
4-imidazoleacrylic acid	0.714282	12105.3	11086.8	0.915861	-0.126799	0.122335	NOT
4-ketopimelic acid	0.677475	1.49427e+06	2.0764e+06	1.38957	0.47464	3.13439	NOT
4-methyl-.alpha.-ethylaminopentiophenone	0.899802	9094.12	8898.24	0.97846	-0.0314147	0.124152	NOT
4-methyl-.alpha.-pyrrolidinobutiophenone	0.467504	719838	598528	0.831476	-0.266254	2.24533	NOT
4-methylumbelliferyl .beta.-d-glucuronide	0.536265	37551.6	44038.6	1.17275	0.229892	0.516858	NOT
4-nitroaniline	0.879331	19398.8	25368.6	1.30774	0.387077	0.31475	NOT
4,5-dihydroxy-3-propylcyclopent-2-en-1-one	0.850612	529381	454560	0.858662	-0.219838	1.83117	NOT
4,8-dimethylquinolin-2-ol	0.77764	50977.4	40477.5	0.794028	-0.332738	0.431463	NOT
4'-o-.beta.-d-glucosyl-5-o-methylvisamminol	0.00151643	14390.4	6193.14	0.430366	-1.21636	0.597202	NOT
4',6'-dimethoxy-4-dimethylamino-2'-hydroxychalcone	0.239597	24281.1	13631	0.561384	-0.83294	0.703225	NOT
5-(diethoxyphosphoryl)-5-methyl-1-pyrroline-n-oxide-biotin	0.816562	9382.12	15116.2	1.61118	0.688114	0.333382	NOT
5-Aminopentanoic acid	0.273953	59261.7	80020.4	1.35029	0.433269	0.737886	NOT
5-aminosalicylic acid	0.536265	26317.7	32690.3	1.24214	0.312829	0.299681	NOT
5-aminovaleric acid betaine	0.899802	118659	112586	0.948821	-0.0757925	0.235426	NOT
5-chloro-2,4-dihydroxy-6-methyl-3-[(e)-3-methyl-5-[(1s,2r,6r)-1,2,6-trimethyl-3-oxocyclohexyl]pent-2-enyl]benzaldehyde	0.850612	12886.4	7022.79	0.544977	-0.875734	0.663546	NOT
5-L-Glutamyl-L-alanine	0.536265	55574.9	46219.8	0.831667	-0.265922	0.47909	NOT
5-methoxytryptamine	0.0335399	55238.8	41412.4	0.749698	-0.415619	0.729279	NOT
5-methoxytryptophan	0.0223567	7894.14	15390.8	1.94965	0.963213	0.559713	NOT
5-methyl-2'-deoxycytidine	0.536265	81809	92493.9	1.13061	0.177098	0.51973	NOT
5-methyluridine	0.10224	27918.8	38902.1	1.3934	0.478612	0.609048	NOT
5-nitroso-8-quinolinol	0.930293	76908.7	55946.5	0.727441	-0.459098	0.893137	NOT
5,6-dihydroxyindole-2-carboxylic acid	0.850612	11277.6	11798.4	1.04618	0.0651276	0.158529	NOT
5.alpha.-cholest-7-en-3.beta.-ol	0.467504	18553.2	28079.7	1.51347	0.597857	0.488679	NOT
5.beta.-pregnane-3.alpha.,17.alpha.,20.alpha.-triol	0.0596934	9765.18	14892.5	1.52507	0.608871	0.439077	NOT
5'-(furan-3-yl)-4a-hydroxy-4,7-dimethylspiro[5,6,7,8a-tetrahydro-1h-naphthalene-8,3'-oxolane]-2,2'-dione	0.604072	3875.47	4773.75	1.23179	0.300751	0.128478	NOT
5(s)-5-carboxystrictosidine	0.014234	14211.9	7213.88	0.507596	-0.978247	0.511255	NOT
6-hydroxy-3-[3-hydroxy-4-[3,4,5-trihydroxy-6-[[3,4,5-trihydroxy-6-(hydroxymethyl)oxan-2-yl]oxymethyl]oxan-2-yl]oxyphenyl]-5,7-dimethoxychromen-4-one	0.604072	4017.74	3502.47	0.871752	-0.19801	0.106921	NOT
6-ketoprostaglandin e1	0.00439667	2166.69	6814.02	3.1449	1.65302	0.417888	NOT
6-ketoprostaglandin f1.alpha.	0.212105	25321	15960.3	0.630318	-0.665847	0.535077	NOT
6-methyl-5-hepten-2-ol	0.899802	149166	106335	0.712865	-0.488299	1.86766	NOT
6-Phospho-D-gluconate	0.879331	24076.5	19595.7	0.813892	-0.297091	0.582142	NOT
6,10,11-triethylcarbonate-1-demethyl daunomycinone	0.983054	17198.2	20777.2	1.2081	0.272743	0.204628	NOT
7-benzyl-11,14,20-trimethyl-16-(2-methylpropyl)-10,13-di(propan-2-yl)-17-oxa-1,5,8,11,14-pentazabicyclo[17.3.0]docosane-2,6,9,12,15,18-hexone	0.160363	2032.05	1422.24	0.699907	-0.514765	0.126278	NOT
7-benzyloxy-2-(2,2-diphenyl-1,3-benzodioxol-5-yl)-5-hydroxy-h-1-benzopyran-4-one	0.930293	4295.24	4091.02	0.952455	-0.0702775	0.068257	NOT
7-chloro-3-methylquinoline-8-carboxylic acid	0.00728922	5572.08	30223.2	5.42404	2.43937	0.886266	NOT
7-hydroxycoumarin	0.983054	32110	28170.9	0.877326	-0.188816	0.304395	NOT
7-hydroxyfluphenazine	0.899802	11935.3	9497.21	0.795723	-0.329662	0.440442	NOT
7,8-dihydro-.alpha.-ionone	0.569768	46457.8	42788.8	0.921025	-0.118688	0.234883	NOT
7.alpha.-hydroxy-3-oxo-4-cholestenoic acid	1	337586	323697	0.958857	-0.0606119	0.924731	NOT
7.alpha.,25-dihydroxycholesterol	0.930293	14134.2	14723.7	1.04171	0.0589476	0.183156	NOT
7(z),10(z),13(z),16(z),19(z)-n-(2-hydroxyethyl)docosapentaenamide	0.504714	74558.5	45360.8	0.608392	-0.716928	1.12631	NOT
8-methylcaffeine	0.273953	162674	139963	0.860388	-0.21694	0.605027	NOT
9-ketofluprostenol isopropyl ester	0.899802	8473.61	6980.74	0.823821	-0.279597	0.350916	NOT
9,12-epoxy-1h-diindolo[1,2,3-fg:3',2',1'-kl]pyrrolo[3,4-i][1,6]benzodiazocine-10-carboxylic acid, 2,3,9,10,11,12-hexahydro-10-hydroxy-9-methyl-1-oxo-, methyl ester, (9s,10r,12r)-	0.930293	7791.36	7929.89	1.01778	0.0254271	0.185191	NOT
Acadesine (drug)	0.879331	9725.32	9076.86	0.933322	-0.0995528	0.242128	NOT
Acarbose	0.816562	1633.89	2100.83	1.28579	0.362655	0.092992	NOT
Aceroside viii	0.184782	7082.65	3727.02	0.526218	-0.926267	0.299147	NOT
Acetic acid, 2,2'-[oxybis(2,1-ethanediyloxy)]bis-	0.899802	8827.04	6599.49	0.747645	-0.419576	0.215194	NOT
Acetyl isogambogic acid	0.714282	5169.66	4585.67	0.887035	-0.172937	0.0938812	NOT
Acetylcarnitine	0.569768	913319	753042	0.824512	-0.278388	2.27527	NOT
Acetylcitrulline	0.749772	23087.2	28577.2	1.23779	0.307769	0.382256	NOT
Acetylsyringic acid	0.677475	34156.3	20566.4	0.602126	-0.731862	0.432918	NOT
Aconitine	0.467504	2327.85	1920.66	0.825077	-0.277399	0.0775463	NOT
Acridine orange	0.0180994	5413.57	9967.81	1.84126	0.880697	0.427774	NOT
Actinomycin d	0.677475	7003.36	8001.08	1.14246	0.192148	0.091115	NOT
Adenine	0.212105	72102	30076.2	0.417134	-1.26142	0.834072	NOT
Adenosine	0.749772	376437	307225	0.81614	-0.293112	0.98597	NOT
Adipoyl-l-carnitine	0.239597	204479	245825	1.2022	0.265678	0.934726	NOT
Ala-Gln	0.0867114	23734.4	14956.3	0.630153	-0.666226	0.440745	NOT
Ala-Lys	0.504714	6499.29	3089.56	0.475369	-1.07288	0.240863	NOT
Ala-Pro	0.714282	94783.8	84593.4	0.892488	-0.164095	0.527983	NOT
Ala-Trp-Lys	0.504714	3363.13	3926.94	1.16764	0.223601	0.130341	NOT
Alanine	0.930293	815429	779881	0.956406	-0.0643051	0.934762	NOT
Alanine betaine	0.638025	70413.2	18377.4	0.260994	-1.93791	1.18598	NOT
Albiflorin	0.184782	43953.2	26221.9	0.596588	-0.745193	0.820793	NOT
Alisol b acetate	0.00222726	3359.62	15386	4.57969	2.19525	0.71276	NOT
Alnustone	0.0403621	13265.1	6742.85	0.508315	-0.976204	0.492231	NOT
Aloeemodin	0.0496619	2000.15	1152.03	0.575974	-0.795926	0.156617	NOT
alpha-Tocopherol (Vitamin E)	0.0030988	7674.17	3810.51	0.496537	-1.01003	0.388928	NOT
Amikacin	0.401183	5647.71	5147.96	0.911512	-0.133667	0.0689223	NOT
Aminophenazone	0.930293	9984.15	10384.8	1.04013	0.056762	0.155207	NOT
Amprenavir	0.714282	124929	110399	0.883699	-0.178372	0.586344	NOT
Amylcinnamic aldehyde	0.899802	77157.8	88261	1.1439	0.193965	0.346951	NOT
Andrographolide	0.714282	65483.6	46387.6	0.708385	-0.497394	0.94606	NOT
Androstan-3-ol-17-one 3-glucuronide	0.569768	56997.7	34599	0.607024	-0.720175	1.06326	NOT
Androsterone	0.930293	38458.2	1870.26	0.0486309	-4.36198	1.59845	NOT
Aniline	0.0867114	21971.2	29029	1.32123	0.40188	0.469054	NOT
Anserine	0.983054	429358	415360	0.967399	-0.047817	0.105129	NOT
Anthranilic acid (Vitamin L1)	0.714282	6890.23	49620.8	7.20162	2.84832	0.849141	NOT
Antibiotic k 252b	0.184782	1392.11	1151.77	0.827353	-0.273425	0.0828661	NOT
Arachidonoyl-n-methylamide	0.77764	3862.2	4812.88	1.24615	0.317478	0.097749	NOT
Arachidonoylserotonin	0.638025	18950.6	16662.6	0.879264	-0.185631	0.257881	NOT
Arachidoyl ethanolamide	0.850612	794011	849134	1.06942	0.0968323	1.61986	NOT
Arg-Arg	0.604072	10307.5	6490.21	0.629656	-0.667364	0.313575	NOT
Arg-Arg-Lys	0.850612	12577.3	11451.6	0.910499	-0.135271	0.116621	NOT
Arg-Asp	0.77764	2354.85	2213.37	0.939921	-0.0893892	0.0206175	NOT
Arg-Gln-Arg	0.401183	34091.2	24716.7	0.725018	-0.463911	0.487679	NOT
Arg-glu	0.960831	9448.17	5455.84	0.577449	-0.792233	0.545468	NOT
Arg-gly	0.816562	285871	245726	0.859567	-0.218319	0.697736	NOT
Arg-his	1	36973.1	34240.1	0.926081	-0.11079	0.237166	NOT
Arg-Leu	0.0269903	21749.5	7664.5	0.3524	-1.50472	0.756703	NOT
Arg-Pro	0.569768	54354.1	57889.1	1.06504	0.0909027	0.282185	NOT
Arg-Ser	0.677475	30709.5	24633.2	0.802136	-0.31808	0.344856	NOT
Arg-Trp-Arg	0.638025	21453.4	15147.7	0.706074	-0.502109	0.234695	NOT
Argatroban	0.899802	4624.88	3419.25	0.739318	-0.435733	0.229589	NOT
Arginine	0.504714	5.45525e+07	5.19132e+07	0.951618	-0.071546	6.101	NOT
Argininosuccinic acid	0.879331	30612.5	24561.8	0.802344	-0.317708	0.577714	NOT
Asn-Arg	0.677475	61965.8	63728.6	1.02845	0.0404692	0.131858	NOT
Asn-Gly	0.239597	28295.9	46944.4	1.65905	0.730361	0.773905	NOT
Asp-Arg	0.239597	27079.2	20608.8	0.761058	-0.393921	0.396855	NOT
Asp-Asn-Lys	0.301449	6649.92	5493.28	0.826066	-0.275671	0.183111	NOT
Asp-Met-Arg	0.983054	5980.58	5550.86	0.928148	-0.107573	0.128128	NOT
Asp-Pro	0.930293	15698.8	17947.3	1.14323	0.193116	0.225713	NOT
Asp-Trp	0.0403621	19523	11406.1	0.58424	-0.775366	0.459684	NOT
Asp-Trp-Arg	0.930293	7049.34	8325.87	1.18109	0.240113	0.141755	NOT
Atglistatin	0.467504	26347.6	13988.1	0.530904	-0.913478	0.782895	NOT
Azelaic acid	0.960831	547907	529419	0.966256	-0.049522	1.45691	NOT
Baccatin iii	0.0496619	5554.13	1875.73	0.337717	-1.56611	0.370611	NOT
Bacoside x	0.138981	3866.63	6076.22	1.57145	0.652098	0.257356	NOT
Bakuchiol	0.604072	7928.27	6622.41	0.835292	-0.259648	0.159263	NOT
Bassanolide	0.983054	175271	172531	0.984371	-0.0227266	0.35856	NOT
Batimastat	0.401183	2344.85	1974.56	0.842086	-0.247961	0.102676	NOT
Beclomethasone dipropionate	0.0269903	10591.6	6784.31	0.640535	-0.642652	0.364956	NOT
Benalaxyl	0.467504	10387	2629.88	0.253189	-1.98171	0.607192	NOT
Benz[a]anthracene-1,7,12(2h)-trione, 3,4-dihydro-8-hydroxy-3-methyl-, (3s)-	0.983054	20662	17906.6	0.866645	-0.206487	0.145702	NOT
Benzamide, n-1h-indol-5-yl-	0.138981	11882.1	11951.6	1.00585	0.00841383	0.0636522	NOT
Benzeneacetic acid, 3-[3-[[[2-chloro-3-(trifluoromethyl)phenyl]methyl](2,2-diphenylethyl)amino]propoxy]-	0.0223567	1593.79	800.208	0.50208	-0.994011	0.16323	NOT
Benzeneethanamine, 3,5-dimethoxy-.alpha.-methyl-4-propoxy-	0.433878	9170.97	11575.9	1.26224	0.335983	0.221099	NOT
Benzenepropanoic acid, 5-(3-carboxybenzoyl)-2-[[(5e)-6-(4-methoxyphenyl)-5-hexen-1-yl]oxy]-	0.638025	9227.73	7200.39	0.780299	-0.357901	0.241943	NOT
Benzenesulfonamide, 2-methoxy-n-(1,2,3,4-tetrahydro-3-methyl-2-oxo-6-quinazolinyl)-	0.0596934	5548.43	3158.35	0.569233	-0.812908	0.303661	NOT
Benzenesulfonamide, n-(1,1-dimethylethyl)-3-[[5-methyl-2-[[4-(4-methyl-1-piperazinyl)phenyl]amino]-4-pyrimidinyl]amino]-	0.899802	6069.91	6989.03	1.15142	0.203418	0.225651	NOT
Benzoic acid	0.0269903	2064.43	4494.34	2.17704	1.12237	0.310351	NOT
Benzoic acid, 2-[[(2z)-3-(3,4-dimethoxyphenyl)-1-oxo-2-propen-1-yl]amino]-3-hydroxy-	0.569768	52233.9	40967.7	0.784314	-0.350497	0.717602	NOT
Benzoic acid, 2-[3-[3-[(5-ethyl-4'-fluoro-2-hydroxy[1,1'-biphenyl]-4-yl)oxy]propoxy]-2-propylphenoxy]-	0.77764	3734.61	2186.54	0.585481	-0.772306	0.327391	NOT
Benzoic acid, 3-[[(3-carboxycyclohexyl)amino]carbonyl]-4-[3-[4-(4-phenoxybutoxy)phenyl]propoxy]-	0.239597	9988.14	7679.98	0.76891	-0.379114	0.209871	NOT
Benzoic acid, 3-[[(3-carboxycyclohexyl)amino]carbonyl]-4-[3-[4-[4-(cyclohexyloxy)butoxy]phenyl]propoxy]-	0.337445	8242.77	6357.1	0.771233	-0.374761	0.211685	NOT
Benzoyl-phe-Ala-arg	0.714282	2783.15	2996.92	1.07681	0.10676	0.162379	NOT
Benzoylecgonine	0.401183	3456.03	4524.53	1.30917	0.388655	0.165784	NOT
Benzoylhypaconine	0.433878	295835	246144	0.832033	-0.265288	0.974897	NOT
Benzoylmesaconine	0.960831	40555.4	44961.7	1.10865	0.148802	0.191758	NOT
Benzoylnorecgonine	0.0403621	7698.34	6183.66	0.803246	-0.316086	0.188267	NOT
Benzydamine	0.604072	4773.46	5662.26	1.1862	0.246343	0.161059	NOT
Benzyl alcohol	0.816562	14011.3	13495.1	0.963159	-0.0541539	0.18865	NOT
Beta-estradiol	0.816562	33912.8	30673.5	0.90448	-0.14484	0.266867	NOT
Betaine aldehyde	0.000659929	25857.9	9222.27	0.356652	-1.48741	0.849616	NOT
Bicyclomycin benzoate	0.536265	14492.7	9646.84	0.665635	-0.587196	0.576004	NOT
Biliverdin	0.899802	87590.5	98465.2	1.12415	0.16884	0.439332	NOT
Bilobol	0.930293	10370.5	10000.6	0.964325	-0.0524088	0.166304	NOT
Bisphenol a bis(2,3-dihydroxypropyl) ether	0.899802	5732.3	8463.15	1.4764	0.562081	0.229031	NOT
Bisphenol a diglycidyl ether	0.0120864	23431.9	13394.9	0.571652	-0.806792	0.624879	NOT
Blood group a trisaccharide	0.00439667	9681.82	2744.24	0.283442	-1.81887	0.549662	NOT
Bucladesine	0.160363	31088.2	24721.3	0.795197	-0.330615	0.585118	NOT
Bufexamac	0.569768	6615.23	9539.16	1.442	0.528072	0.237444	NOT
Bulleyaconi cine a	0.899802	102031	45910.3	0.449965	-1.15211	1.10911	NOT
Bupirimate	0.604072	111085	90740.6	0.816858	-0.291843	0.632552	NOT
Butamifos	0.373389	14185.7	8458.81	0.59629	-0.745915	0.316118	NOT
Butanamide, n-[(3s,5s)-1-(1,3-benzodioxol-5-ylmethyl)-5-(1-piperazinylcarbonyl)-3-pyrrolidinyl]-n-[(3-methoxyphenyl)methyl]-3,3-dimethyl-	0.899802	29227	26755.1	0.915425	-0.127486	0.405931	NOT
Butanoic acid, 4-(2,4-dichlorophenoxy)-, methyl ester	0.373389	25889.7	35118.5	1.35646	0.439851	0.494982	NOT
Butyl 4-hydroxybenzoate	0.983054	40991.7	31810	0.776013	-0.365848	0.878666	NOT
C17-sphinganine	0.77764	2.13008e+06	2.25373e+06	1.05805	0.0814079	2.96226	NOT
Cabergoline	0.77764	5541.98	4564.78	0.823674	-0.279855	0.220677	NOT
Caldine	0.879331	20497.9	21133	1.03098	0.0440186	0.27462	NOT
Camostat	0.0596934	2046.15	3402.06	1.66267	0.733499	0.223261	NOT
Camylofine	0.239597	3560.47	3486.74	0.979291	-0.0301901	0.024957	NOT
Candesartan cilexetil	0.569768	52815.8	62381.5	1.18111	0.240147	0.456767	NOT
Capecitabine	0.273953	24278.6	17125.2	0.705365	-0.503559	0.417528	NOT
Captopril	0.604072	1.52369e+06	1.67448e+06	1.09897	0.136148	1.56619	NOT
Captopril disulfide	0.212105	33594.7	26172.9	0.779077	-0.360163	0.546589	NOT
Carbidopa	0.467504	7110.99	2393.18	0.336547	-1.57112	0.259574	NOT
Carfentrazone-ethyl	0.184782	17037.8	15873.7	0.931677	-0.102099	0.586578	NOT
Carvedilol	0.301449	22529.9	13021.4	0.577958	-0.790963	0.883536	NOT
Cearoin	0.118535	4658.75	6137.07	1.31732	0.397607	0.19254	NOT
Cer 16:1-d7 (d18:1-d7/16:1)	0.77764	29599.6	33474.1	1.1309	0.177468	0.247813	NOT
Cer 18:1-d7 (d18:1-d7/18:1)	0.638025	1036.62	1054.56	1.01731	0.0247594	0.029025	NOT
Chloramphenicol palmitate	0.118535	28839.6	21577.8	0.748201	-0.418502	0.508746	NOT
Chloramphenicol succinate	0.77764	167424	167319	0.999371	-0.00090811	0.494062	NOT
Chlorhexidine	0.960831	18453.5	17805.5	0.964886	-0.051569	0.155317	NOT
Cholesterol	0.638025	64395.7	56179.7	0.872414	-0.196915	0.462225	NOT
Cidofovir	0.879331	902.419	830.84	0.920681	-0.119227	0.110561	NOT
Cimicifugoside h 2	0.467504	4321.46	2680.02	0.620167	-0.689272	0.273871	NOT
Cinnamyl 3,4-dihydroxy-.alpha.-cyanocinnamate	0.184782	31102.3	24084.9	0.774376	-0.368894	0.431874	NOT
Cinobufagin	0.983054	42846.5	33912.7	0.791494	-0.33735	0.645924	NOT
Ciprofloxacin	0.337445	60422.4	62329.5	1.03156	0.0448317	0.909741	NOT
Cis-13-docosenoic acid	0.536265	669063	452770	0.676723	-0.563362	2.98589	NOT
Cis,cis-9,12-octadecadien-1-ol	0.77764	288258	256907	0.891243	-0.166109	0.792506	NOT
Clarithromycin	0.714282	3049.9	4220.6	1.38385	0.468687	0.162942	NOT
Clobetasone butyrate	0.816562	39906	37944.5	0.950847	-0.0727145	0.515505	NOT
Codeine-6-.beta.-d-glucuronide	0.638025	23627.1	21362.5	0.904152	-0.145363	0.121011	NOT
Coenzyme q2	0.899802	36531.1	30378.5	0.831577	-0.266078	0.482885	NOT
Cortexolone	0.983054	37509.9	31531.3	0.840611	-0.25049	0.672694	NOT
Cortisone	0.536265	92550.7	75732.6	0.818281	-0.289331	0.583602	NOT
Coumatetralyl	1	21897.3	21056.4	0.961596	-0.0564965	0.131259	NOT
Creatine	0.714282	1.61049e+07	1.47639e+07	0.916732	-0.125429	5.03066	NOT
Crimidine	0.899802	279502	324819	1.16214	0.216779	1.64695	NOT
Crocin	0.536265	6507.09	435.6	0.0669423	-3.90094	0.285784	NOT
Cucurbitacin b	0.749772	13982.7	12315	0.880735	-0.18322	0.317036	NOT
Cucurbitacin i	0.77764	28012.6	25182.3	0.898964	-0.153664	0.310702	NOT
Cyanidin 3,5-diglucoside	0.118535	25373.9	16431.2	0.647564	-0.626906	0.558432	NOT
Cyclo(leu-pro)	0.569768	35303.7	26247.7	0.743482	-0.42763	0.428777	NOT
Cycloheximide	0.0335399	5129.99	10437.3	2.03457	1.02472	0.434317	NOT
Cyclohexylamine	0.536265	44672	35563.5	0.796103	-0.328973	0.474878	NOT
Cyhalothrin	0.373389	6161.61	5000.8	0.811606	-0.301149	0.147936	NOT
Cylindrospermopsin	0.433878	7707.96	7027.42	0.91171	-0.133353	0.153842	NOT
Cyromazine	0.273953	4676.91	3277.04	0.700685	-0.513161	0.170426	NOT
Cys-Gly-Cys	0.337445	77995.5	90627.5	1.16196	0.216557	0.520201	NOT
Cysteine-s-sulfate	0.301449	49332.4	60170	1.21968	0.286508	0.508899	NOT
Cytarabine	0.014234	67100.9	43751.5	0.652025	-0.617002	0.896689	NOT
Cytochalasin e	0.677475	16167.2	17207.9	1.06437	0.0900037	0.124345	NOT
D-aspartic acid	0.0120864	25875.9	13553.5	0.523789	-0.932942	0.712046	NOT
D-cycloserine	0.677475	32354.1	27978.9	0.864771	-0.209609	0.390537	NOT
D-erythro-imidazolylglycerol phosphate	0.212105	6.29454e+06	7.40821e+06	1.17693	0.235025	6.53993	NOT
D-erythro-sphingosine c-20	0.77764	166471	149834	0.900064	-0.151901	0.528159	NOT
D-erythro-sphingosine-1-phosphate	0.0223567	60148.5	38332.1	0.637291	-0.649975	0.894598	NOT
D-glucosamine 6-phosphate	0.850612	7796.07	8476.74	1.08731	0.120762	0.163929	NOT
D-glucosaminic acid	0.0496619	16366.7	7484.56	0.457303	-1.12878	0.511383	NOT
D-glutamine	0.301449	9.89932e+06	8.87957e+06	0.896988	-0.15684	5.52822	NOT
D-leucinamide, n-[(phenylmethoxy)carbonyl]-l-leucyl-n-[(1s)-1-formyl-3-methylbutyl]-	0.604072	13560.9	16222.4	1.19627	0.258537	0.23984	NOT
D-neopterin	0.301449	3158.97	3842.34	1.21633	0.282532	0.145253	NOT
D-Proline	0.983054	6408.25	6435.06	1.00418	0.00602339	0.179078	NOT
D-pyroglutamic acid	0.983054	13676.5	13156.7	0.961993	-0.055901	0.0983423	NOT
Daptomycin	0.0269903	7274.87	12183.3	1.67471	0.743914	0.44568	NOT
Dasatinib	0.638025	4101.97	4850.75	1.18254	0.24189	0.107816	NOT
Dasatinib n-oxide	0.0496619	33601.6	21689.9	0.6455	-0.631511	0.624169	NOT
Dauricine	0.677475	8732.78	7018.24	0.803667	-0.315331	0.293166	NOT
Dazomet	0.816562	5631.92	4945.36	0.878095	-0.187551	0.154093	NOT
Decamethylcyclopentasiloxane	0.118535	63243	36802	0.581913	-0.781124	1.04052	NOT
Decanoyl-l-carnitine	0.467504	53165.9	43970.4	0.827042	-0.273967	0.372504	NOT
Defluoroatorvastatin	0.638025	6054.81	8356.95	1.38022	0.464894	0.254973	NOT
Dehydroaripiprazole	0.569768	531684	416105	0.782617	-0.353622	2.25041	NOT
Deoxycarnitine	0.879331	5.57468e+06	5.4487e+06	0.977403	-0.0329751	0.611991	NOT
Deoxycytidine	0.930293	5817.99	5310.49	0.91277	-0.131676	0.0677458	NOT
Deoxyguanosine	0.983054	12822.7	12347.8	0.96296	-0.0544518	0.0861591	NOT
Deoxyvasicinone	0.433878	19590.9	12638.2	0.645108	-0.632387	0.438809	NOT
Desmethylbosentan	0.467504	15324.4	13303.7	0.868138	-0.204003	0.212047	NOT
Desmethylcerivastatin	0.569768	1222.44	1063.93	0.870332	-0.200362	0.0597852	NOT
Destruxin a	0.749772	260699	256681	0.984589	-0.0224065	0.712414	NOT
Dexpanthenol	0.879331	79803.4	20785.9	0.260464	-1.94085	1.26988	NOT
Di(2-nonyl) phthalate	0.138981	3491.17	3254	0.932065	-0.101498	0.0584433	NOT
Di(2,6-dimethyl-4-heptyl) phthalate	0.536265	6393.88	6525.74	1.02062	0.0294504	0.0640745	NOT
Dibutyl phthalate	0.930293	331893	187435	0.564745	-0.824329	1.14064	NOT
Dibutyryl-cgmp	0.749772	4182	4454.33	1.06512	0.0910164	0.266174	NOT
Didansyl-1,4-diaminobutane	0.0403621	11578.8	7850.92	0.678045	-0.560547	0.336683	NOT
Diethanolamine	0.536265	47204.5	44345	0.939422	-0.0901548	0.18165	NOT
Diethyl phthalate	0.677475	220741	224587	1.01742	0.0249215	1.06778	NOT
Diethylcarbamazine	1	14877	15282.6	1.02727	0.0388087	0.171426	NOT
Difenoconazole	0.0403621	21902.7	9871.96	0.450718	-1.1497	0.646202	NOT
Dihydroergocristine	0.00568663	17256	7949.82	0.460698	-1.11811	0.596351	NOT
Dihydrouracil	0.983054	50070.7	48069.4	0.960032	-0.058846	0.391138	NOT
Diisodecyl phthalate	0.899802	4432.83	4304.5	0.97105	-0.042383	0.0530291	NOT
Dimepiperate	0.879331	10753.4	11478.1	1.06739	0.09409	0.187953	NOT
Dimethyl sulfoxide	0.983054	4.77637e+06	4.73379e+06	0.991084	-0.0129201	0.55626	NOT
Dimethylallyl pyrophosphate	0.373389	3646.8	2327.13	0.638129	-0.64808	0.245309	NOT
Dimethylbenzimidazole	0.604072	52039.6	37885.1	0.728005	-0.457979	0.722518	NOT
Dimethylglycine	0.014234	47109.1	27369	0.58097	-0.783463	0.707542	NOT
Dinocap	0.504714	1475.66	1710.24	1.15897	0.212845	0.0722793	NOT
Dioctyl phthalate	0.816562	23238.8	28038.3	1.20653	0.270865	0.400078	NOT
Dioxydemeton-s-methyl	0.749772	16468.4	16749	1.01703	0.0243678	0.169991	NOT
Dipalmitolein (9c)	0.879331	12111.1	11953.1	0.986956	-0.0189419	0.0557494	NOT
Dipicolinic acid	0.0596934	5410.08	8963.27	1.65677	0.728376	0.335313	NOT
Disialyllactose	0.184782	4696.02	3803.82	0.810009	-0.303991	0.177584	NOT
Dl-.beta.-homoleucine	0.014234	12166.2	24522.7	2.01563	1.01123	0.710972	NOT
Dl-2-aminocaprylic acid	0.677475	3372.25	2973.58	0.88178	-0.181509	0.0770999	NOT
Dl-2-methylglutamic acid	0.638025	27054.7	22225.2	0.821491	-0.283684	0.280681	NOT
Dl-2,4-diaminobutyric acid	0.714282	147355	141449	0.95992	-0.0590135	0.535192	NOT
Dl-4-hydroxy-3-methoxymandelic acid	0.77764	356933	437680	1.22622	0.294221	1.11302	NOT
Dl-5-hydroxylysine	0.604072	279987	357251	1.27595	0.351576	1.23755	NOT
DL-arginine	0.604072	235416	162386	0.689784	-0.535783	1.63856	NOT
Dl-homocysteine	0.983054	15036.1	12947.8	0.861118	-0.215717	0.359235	NOT
DL-Lysine	0.604072	943257	1.06505e+06	1.12912	0.175202	1.68837	NOT
DL-Norvaline	0.960831	20532.8	20469.6	0.99692	-0.00444986	0.0667903	NOT
DL-O-tyrosine	0.569768	7584.71	11614.3	1.53127	0.614733	0.236757	NOT
Dl-octopamine	0.0269903	11220.6	18036.4	1.60744	0.68476	0.496988	NOT
DL-proline	0.467504	7.52895e+06	8.23956e+06	1.09438	0.130118	4.39672	NOT
Dobutamine	0.638025	4454.36	3795.26	0.852032	-0.23102	0.138852	NOT
Docetaxel	0.569768	1833.2	2061.92	1.12477	0.169624	0.078646	NOT
Dodecanoic acid, 12-[[(tricyclo[3.3.1.13,7]dec-1-ylamino)carbonyl]amino]-	0.301449	47006.2	30605.8	0.651102	-0.619045	0.613399	NOT
Dopamine	0.899802	22654.2	22552	0.99549	-0.00652171	0.169956	NOT
Doxorubicin	0.337445	136915	110875	0.809814	-0.304338	0.612273	NOT
Dutasteride	0.899802	15708	13012.4	0.828396	-0.271608	0.205372	NOT
Edpetiline	0.638025	4042.05	3250.39	0.804144	-0.314475	0.112336	NOT
Enalaprilat	0.879331	4383.39	3144	0.717254	-0.479444	0.162066	NOT
Enterolactone	0.0120864	11416.4	25978.1	2.2755	1.18619	0.80744	NOT
Entinostat	0.930293	51721.7	45802.1	0.885551	-0.175353	0.430013	NOT
Epirubicin	0.301449	5678.49	7219.23	1.27133	0.346337	0.175604	NOT
Epothilone b	0.504714	8799.82	4886.08	0.555248	-0.848796	0.27229	NOT
Epoxiconazole	0.0867114	89010.7	62217.1	0.698984	-0.516668	0.870882	NOT
epsilon-Caprolactam	0.714282	274059	362205	1.32163	0.402322	0.915967	NOT
Ergosine	0.401183	1324.31	951.842	0.718746	-0.476446	0.0371571	NOT
Ergothioneine	0.273953	23977	10182.2	0.424665	-1.2356	0.909272	NOT
Erucamide	0.569768	2.91682e+07	1.52561e+07	0.523039	-0.93501	27.8484	NOT
Erucic acid	0.401183	45768.8	30662.9	0.669952	-0.57787	0.8815	NOT
Eseroline	0.714282	26616.8	32668.2	1.22735	0.295549	0.306162	NOT
Estriol	0.850612	30540.6	21448.4	0.702293	-0.509854	0.73711	NOT
Estriol 16alpha-(beta-d-glucuronide)	0.638025	10044.8	9766.26	0.97227	-0.040571	0.215787	NOT
Eszopiclone n-oxide	0.337445	268260	293476	1.094	0.129611	0.688291	NOT
Ethiprole	0.983054	6190.46	5586.38	0.902418	-0.148132	0.14435	NOT
Ethirimol	0.816562	36586.9	33144.3	0.905907	-0.142565	0.453193	NOT
Ethoxysulfuron	0.0335399	43100	22594.2	0.524227	-0.931738	0.851089	NOT
Ethyl 3-hydroxybutyrate	0.960831	82390.4	96528.6	1.1716	0.22848	0.564181	NOT
Ethylenediaminetetraacetic acid	0.677475	131640	34377.8	0.26115	-1.93705	2.60754	NOT
Euphodendroidin e	0.850612	4119.54	3313.09	0.804239	-0.314304	0.274796	NOT
Euphodendroidin m	0.638025	1745	1564.61	0.896625	-0.157424	0.0592335	NOT
Euphodendroidin n	0.960831	14152.9	12565.4	0.887832	-0.171641	0.154495	NOT
Fenamiphos sulfone	0.983054	774.302	849.17	1.09669	0.133157	0.0455194	NOT
Fenbuconazole	0.960831	17397.3	17227.5	0.990236	-0.0141554	0.132897	NOT
Fenpropidin	0.604072	3.09798e+07	3.67607e+07	1.1866	0.246838	17.666	NOT
Ferrichrome	0.604072	5494.11	4833.21	0.879708	-0.184904	0.123704	NOT
Ferricrocin [m-h2+fe]	0.212105	5032.52	5939.86	1.18029	0.239147	0.135884	NOT
Flufenoxuron	0.879331	26964.3	29473.3	1.09305	0.128362	0.290327	NOT
Flunisolide	0.816562	37355.2	27740.9	0.742624	-0.429295	0.684711	NOT
Fluocinolone acetonide	1	3192.91	2918.79	0.914149	-0.129498	0.076373	NOT
Fluvastatin	0.899802	14148.9	13827	0.97725	-0.0331999	0.0960052	NOT
Folate	0.899802	2578.54	2737.64	1.0617	0.0863796	0.0772743	NOT
Formononetin	0.373389	117326	416948	3.55377	1.82935	2.18458	NOT
Formylanthranilic acid	0.983054	50821.8	58731	1.15563	0.208674	0.248749	NOT
Fucoxanthin	0.0223567	1969.68	6618.58	3.36024	1.74856	0.347097	NOT
Fumagillin	0.401183	13112.4	9121.76	0.69566	-0.523546	0.433972	NOT
Furosemide	0.138981	9121.19	7179.75	0.78715	-0.34529	0.233684	NOT
Fusaric acid	0.160363	8596.59	11327.7	1.3177	0.39802	0.247833	NOT
G-guanidinobutyrate	0.433878	120850	157512	1.30337	0.382247	1.03284	NOT
G1s neuac(2-3) a	0.0120864	3948.27	854.502	0.216424	-2.20807	0.318218	NOT
Gabapentin	0.930293	650069	644645	0.991656	-0.0120887	1.27878	NOT
Gabapentin related bis-nitrile	0.960831	11665.8	12039.3	1.03201	0.0454622	0.0335931	NOT
Gambogic acid	0.638025	3695.04	5889.14	1.59379	0.672465	0.210191	NOT
Gamma-glu-glu	0.714282	1.0291e+06	867678	0.843139	-0.246157	2.21108	NOT
Gamma-glutamylvaline	0.850612	1.71612e+06	1.65644e+06	0.965227	-0.0510604	1.90231	NOT
Gardenin b	0.467504	582583	457131	0.784662	-0.349857	2.28518	NOT
Gardenoside	0.467504	39223.8	29625.6	0.755296	-0.404886	0.453223	NOT
Geldanamycin	0.749772	60494.4	84175.8	1.39146	0.476604	0.539548	NOT
Geldanamycin, 17-demethoxy-17-[[2-(dimethylamino)ethyl]amino]-	0.467504	12786.9	10346	0.809111	-0.305591	0.308943	NOT
Gentianose	0.160363	4133.99	9410.36	2.27634	1.18672	0.33882	NOT
Gentisic acid	0.401183	35889.6	41396.6	1.15344	0.205945	0.443506	NOT
Gibberellin a4	0.77764	104580	102119	0.976461	-0.0343651	0.681096	NOT
Ginkgetin	0.467504	427.324	1249.68	2.92442	1.54815	0.116068	NOT
Ginsenoside rh1	0.401183	2249.81	3836.54	1.70527	0.769999	0.171329	NOT
Ginsenoside rh2	0.638025	155104	182093	1.174	0.231435	0.792847	NOT
Glimepiride	0.749772	1845.7	4092.48	2.2173	1.1488	0.156823	NOT
Gliotoxin	0.604072	6397.09	5018.57	0.784507	-0.350141	0.153564	NOT
Gln-arg	0.677475	423720	355922	0.839995	-0.251548	1.12585	NOT
Gln-gln	0.569768	2014.2	2616.67	1.29911	0.377523	0.141401	NOT
Gln-pro	0.749772	4503.53	3838.54	0.85234	-0.230499	0.0978118	NOT
Glu-Arg	0.301449	64750.2	41162	0.635705	-0.653572	0.80845	NOT
Glu-Asn	0.433878	41692.2	33541.6	0.804506	-0.313825	0.512367	NOT
Glu-Leu	0.504714	22935.2	19409.5	0.846275	-0.240801	0.306438	NOT
Glu-Ser	0.677475	193276	192784	0.997455	-0.00367641	0.688505	NOT
Glu-Thr-Arg	0.960831	50017.9	50318.3	1.00601	0.00863993	0.20127	NOT
Glutaraldehyde	0.677475	524821	692528	1.31955	0.400048	1.65846	NOT
Gly-Arg	0.960831	977374	926749	0.948203	-0.076732	1.59089	NOT
Gly-Gly	0.677475	38482.7	35152.8	0.91347	-0.130571	0.341113	NOT
Gly-Gly-Arg	0.749772	27869.2	37295.8	1.33824	0.420342	0.360621	NOT
Gly-Pro	0.239597	12150.8	8396.84	0.691051	-0.533136	0.293248	NOT
Gly-Pro-Lys	0.10224	2454.02	3366.24	1.37172	0.455987	0.176447	NOT
Gly-Ser-Arg	0.373389	12460.6	13082.3	1.0499	0.070253	0.137137	NOT
Gly-Thr	0.677475	2626.94	2658.57	1.01204	0.0172666	0.065644	NOT
Glycerol 3-phosphate	0.536265	916.427	472.658	0.515762	-0.955223	0.146018	NOT
Glycerol trioleate	0.816562	12929.8	11437.5	0.884583	-0.17693	0.136455	NOT
Glyceryl tripalmitoleate	0.569768	3171.64	3036.13	0.957273	-0.0629971	0.0345507	NOT
Glycochenodeoxycholate	0.536265	30044.5	100500	3.34504	1.74203	1.17353	NOT
Glycochenodeoxycholic acid	0.960831	1073.97	2936.76	2.73448	1.45127	0.183587	NOT
Gomisin c	0.930293	9811.38	9630.97	0.981612	-0.0267746	0.111608	NOT
Gossypol	0.569768	251857	189624	0.752907	-0.409457	1.70774	NOT
Guanidine	0.467504	66170.6	52613.7	0.795122	-0.330752	0.523563	NOT
Guanidinoethyl sulfonate	0.77764	5900.31	6276.81	1.06381	0.0892425	0.0912469	NOT
Hamamelitannin	0.960831	5256.63	5112.1	0.972505	-0.0402223	0.0973917	NOT
Harpagoside	0.301449	22040.3	18916.1	0.858247	-0.220536	0.333707	NOT
Harringtonine	0.433878	10423.9	7687.05	0.737446	-0.43939	0.308263	NOT
Heptadecasphinganine	0.569768	1.58581e+06	1.41623e+06	0.893062	-0.163167	1.86449	NOT
Heptanoic acid, ethyl ester	0.983054	258249	276404	1.0703	0.0980167	1.03464	NOT
Herbimycin a	0.536265	14080.9	19758.3	1.4032	0.488718	0.360698	NOT
Hesperetin	0.749772	24076	17055	0.70838	-0.497404	0.417828	NOT
Hexamethylcyclotrisiloxane	0.983054	88700.1	116458	1.31294	0.392803	0.370639	NOT
Hexanoyl-l-carnitine	0.749772	51831.8	47646.3	0.919249	-0.121472	0.168357	NOT
His-Asp-Arg	0.983054	30314.6	27546.2	0.908676	-0.138162	0.275329	NOT
His-Glu	0.212105	62805.2	26829.4	0.427185	-1.22707	0.85614	NOT
His-Gly	0.138981	29851.3	13151.6	0.440572	-1.18255	0.560079	NOT
His-Ile	0.401183	2854	2639.52	0.924852	-0.112706	0.052287	NOT
His-Pro	0.504714	75411.3	64898	0.860587	-0.216607	0.534972	NOT
His-Ser-Arg	0.930293	98815.1	108957	1.10263	0.140955	0.466866	NOT
His-Tyr	0.749772	25936.1	18826.9	0.725896	-0.462165	0.540767	NOT
His-Val	0.467504	36398.6	44502	1.22263	0.289986	0.379448	NOT
Histamine	0.433878	358609	449855	1.25444	0.327047	1.64435	NOT
Homogentisic acid	0.014234	5685.02	11381.7	2.00205	1.00148	0.449805	NOT
Homostachydrine	0.0223567	17710.3	5792.55	0.327073	-1.61231	0.654224	NOT
Hydrocortisone	0.536265	38109.5	31657.4	0.830697	-0.267606	0.373413	NOT
hydrocortisone 21-acetate	0.879331	60192.3	31745.1	0.527394	-0.923047	1.23078	NOT
Hydroxyvarenicline, n-trifluoroacetyl-	0.000659929	28198.1	7725.58	0.273975	-1.86788	0.919277	NOT
Hypaconitine	1	10868.4	10995.7	1.01171	0.0167992	0.0786769	NOT
Hypotaurine	0.160363	7622.38	4320.86	0.566865	-0.818924	0.312467	NOT
Hypothallin	0.77764	2159.97	2292.32	1.06127	0.0857975	0.0336546	NOT
Icariside ii	0.118535	15172.6	10891.7	0.717854	-0.478238	0.365925	NOT
Ile-thr	0.604072	2250.42	3765.92	1.67343	0.742811	0.172496	NOT
Imatinib	0.930293	10257.4	10799.7	1.05286	0.0743201	0.128811	NOT
Imidazoleacetic acid	0.983054	26557.2	25740.5	0.969247	-0.0450632	0.154304	NOT
Indole-3-acetamide	0.604072	8521.87	7734.83	0.907644	-0.139801	0.084279	NOT
Indole-3-butyric acid	0.536265	13226.2	10426.7	0.788339	-0.343111	0.249087	NOT
Indole-3-carboxylic acid	0.677475	11109.1	13757.3	1.23838	0.308457	0.289725	NOT
Indole-3-pyruvic acid	0.677475	314579	242146	0.769746	-0.377546	1.40184	NOT
Indolmycin	0.433878	143363	109829	0.766088	-0.384417	0.762952	NOT
Iohexol	0.879331	2222.33	3007.77	1.35343	0.436622	0.148257	NOT
Ionomycin	0.604072	3685.11	3632.3	0.985669	-0.0208248	0.0429581	NOT
Ipecoside	0.0335399	27522.9	23876.2	0.867505	-0.205056	0.274912	NOT
Irbesartan	0.0867114	5507.28	3340.94	0.606642	-0.721083	0.266964	NOT
Irisflorentin	0.749772	13173	11464.8	0.870327	-0.200371	0.139517	NOT
Isobutyryl-l-carnitine	0.850612	206538	203301	0.984327	-0.0227911	0.7264	NOT
Isophorone	0.273953	41491.9	53136.2	1.28064	0.356864	0.567971	NOT
Isopropyl dodecylfluorophosphonate	0.714282	9740.53	15571.3	1.59861	0.676817	0.374551	NOT
Isoquinoline	0.850612	67745.9	72406.3	1.06879	0.0959808	0.379925	NOT
Isovaleryl-l-carnitine	0.77764	296257	339362	1.1455	0.195976	0.935295	NOT
Kaempferol 3-o-rutinoside	0.433878	10351.6	8838.6	0.853842	-0.227959	0.163325	NOT
Kanamycin a	0.983054	1948.3	1951.05	1.00141	0.00203374	0.0950904	NOT
Kasugamycin	0.0120864	23759.4	7806.48	0.328564	-1.60575	0.589635	NOT
Kelevan	0.899802	1833.68	1558.69	0.850034	-0.234408	0.117158	NOT
Keracyanin	0.816562	2376.74	2205.42	0.927916	-0.107934	0.0505376	NOT
Kynurenic acid	0.850612	5375.3	5673.64	1.0555	0.0779292	0.0384214	NOT
Kynurenine	0.536265	2280.12	1672.53	0.733528	-0.447076	0.0756221	NOT
L-Alanine	0.77764	13192.6	12004.9	0.909973	-0.136104	0.0961279	NOT
L-Arginine	0.930293	9.55896e+06	1.19629e+07	1.25149	0.323645	9.6087	NOT
L-bunolol	0.118535	3475.38	2353.96	0.677322	-0.562086	0.198342	NOT
L-canavanine	0.273953	13531.9	15466.4	1.14297	0.192782	0.208996	NOT
L-cysteine-glutathione disulfide	0.604072	26423.3	21694	0.821019	-0.284513	0.32868	NOT
L-cystine	0.239597	224061	270707	1.20818	0.272837	1.07446	NOT
L-glutamic acid, dimethyl ester	0.714282	391966	348135	0.888177	-0.171082	0.649316	NOT
L-glutarylcarnitine	0.930293	72779.7	74055.2	1.01753	0.0250648	0.257647	NOT
L-homocitrulline	0.536265	14976	22019.1	1.4703	0.556106	0.433572	NOT
L-hydroxyarginine	0.433878	91963.4	77245.6	0.83996	-0.251607	0.469517	NOT
L-kynurenine	0.536265	25763.3	18981.6	0.736767	-0.440719	0.409109	NOT
L-Lysine	0.301449	1.60323e+06	1.322e+06	0.824581	-0.278267	1.85663	NOT
L-n5-(1-imino-3-pentenyl)ornithine	0.0723927	11874.6	15405.4	1.29734	0.375559	0.315182	NOT
L-ng-nitroarginine methyl ester	0.749772	24882.9	23486.3	0.94387	-0.0833392	0.16036	NOT
L-pipecolic acid	0.569768	1.99585e+06	1.61014e+06	0.806748	-0.30981	2.39015	NOT
L-propionylcarnitine	0.118535	580722	703389	1.21123	0.276475	1.88412	NOT
L-saccharopine	0.899802	241798	227625	0.941382	-0.0871474	0.905207	NOT
L-Serine	1	4472.27	4778.41	1.06845	0.0955234	0.100131	NOT
L-threonine	0.899802	307459	294135	0.956664	-0.0639157	0.891979	NOT
L-Tyrosine	0.373389	12412.3	14285.5	1.15091	0.202776	0.297936	NOT
L-valinamide, n-(4-methoxy-1,4-dioxobutyl)-l-alanyl-l-alanyl-l-prolyl-n-(4-methyl-2-oxo-2h-1-benzopyran-7-yl)-	0.433878	5929.94	4962.08	0.836784	-0.257073	0.181748	NOT
L-Valine	0.467504	55957.6	67350.2	1.20359	0.267347	0.517625	NOT
Lactose	0.433878	97327.6	82958.8	0.852367	-0.230454	0.605423	NOT
Lagochilin	0.504714	33083.9	42231.2	1.27649	0.35218	0.322293	NOT
Lauramidopropylbetaine	0.239597	16723.8	19471.7	1.16431	0.219469	0.295931	NOT
Lauric acid diethanolamide	0.433878	6409.98	7577.28	1.18211	0.241359	0.180396	NOT
Lauroyl-l-carnitine	0.536265	43287.9	35343.7	0.816479	-0.292512	0.385681	NOT
Leu-Gly-Arg	0.569768	62713.2	44956.3	0.716855	-0.480248	0.815628	NOT
Leu-Gly-Lys	0.960831	154188	144347	0.936176	-0.0951491	0.380744	NOT
Leu-Met	0.677475	2329.46	1996.68	0.857142	-0.222395	0.0698346	NOT
Leu-Trp	0.00568663	7269.88	41124.3	5.65681	2.49999	0.906336	NOT
Leu-Tyr-Arg	0.638025	6756.34	12383.4	1.83285	0.874091	0.286679	NOT
Leucylleucine	0.816562	50915.4	50483.4	0.991516	-0.0122918	0.174004	NOT
Leukotriene c4	0.879331	80969.4	78594.9	0.970674	-0.0429412	0.146038	NOT
Leukotriene f4	0.638025	18801.1	7268.38	0.386593	-1.37111	0.821745	NOT
Lincomycin	0.930293	9759.88	8695.44	0.890937	-0.166605	0.35842	NOT
Lithocholylglycine	0.184782	16356.9	54079.1	3.3062	1.72517	0.919101	NOT
Lnt	0.118535	8377.03	6414.58	0.765734	-0.385085	0.235442	NOT
Lobelanidine	0.433878	3097.66	1629.25	0.52596	-0.926975	0.140583	NOT
Lopinavir	0.0723927	2580.81	4557.76	1.76602	0.820502	0.261904	NOT
Lpc 16:0	0.433878	1.42831e+07	1.11235e+07	0.778787	-0.360699	11.1561	NOT
Lpc 18:1	0.138981	4.62538e+06	3.62185e+06	0.783037	-0.352847	6.8715	NOT
Lumichrome	0.10224	92028.7	67179.5	0.729984	-0.454062	0.949309	NOT
Lys-Ala	0.604072	8717.19	7331.83	0.841077	-0.249691	0.130626	NOT
Lys-Arg-Arg	0.138981	17028.7	13129.6	0.771028	-0.375144	0.301584	NOT
Lys-Asn	0.301449	5193.88	3519.94	0.677708	-0.561264	0.230103	NOT
Lys-Asp	0.433878	19183.5	14616.1	0.76191	-0.392308	0.28041	NOT
Lys-Cys	0.638025	12934.7	14860	1.14885	0.20019	0.227619	NOT
Lys-Gln	0.569768	13003.7	8515	0.654816	-0.61084	0.489944	NOT
Lys-Leu	0.0403621	20601	13510.6	0.655825	-0.608618	0.519879	NOT
Lys-Lys	0.0496619	8823.87	4764.58	0.539965	-0.889062	0.338064	NOT
Lys-Lys-Lys	0.0596934	44357.4	27034.6	0.609471	-0.71437	0.649249	NOT
Lys-Pro	0.638025	12767.4	15771.3	1.23528	0.304844	0.261633	NOT
Lys-Trp	0.677475	8214.16	7214.84	0.878341	-0.187147	0.197594	NOT
Lys-Val	0.239597	10765.6	5641	0.523985	-0.932401	0.477679	NOT
Lyso-sphingomyelin	0.401183	2260.09	2633.04	1.16502	0.220351	0.103162	NOT
Malonyl-l-carnitine	0.184782	89800.2	73436.4	0.817776	-0.290222	0.684723	NOT
Man5	0.00568663	2601.94	1166.36	0.448264	-1.15758	0.235905	NOT
Marbofloxacin	0.983054	9590.55	9328.35	0.972661	-0.0399908	0.124351	NOT
Matairesinol	0.749772	3330.43	3731.85	1.12053	0.164181	0.103483	NOT
Melamine	1	1.92796e+06	1.99161e+06	1.03302	0.0468623	1.5723	NOT
Melatonin	0.401183	14934.2	22292.4	1.49271	0.577935	0.417555	NOT
Meperidine	0.569768	2.50531e+06	2.93041e+06	1.16968	0.22611	3.14206	NOT
Mepirapim	0.879331	91808.4	103102	1.12301	0.167369	0.82693	NOT
Mesoporphyrin ix	0.983054	4384.38	3918.94	0.89384	-0.161911	0.147353	NOT
Met-Arg	0.0723927	23346.7	17358.8	0.743523	-0.42755	0.414944	NOT
Met-Ile-Arg	0.879331	27823.6	16357.2	0.587888	-0.766386	0.767803	NOT
Met-Val-Lys	0.960831	54589.6	37378.8	0.684724	-0.546405	1.09339	NOT
Metconazole	0.77764	28556.1	33894.8	1.18695	0.247263	0.429424	NOT
Methanone, [1-(4-hydroxypentyl)-1h-indol-3-yl](4-methoxy-1-naphthalenyl)-	0.930293	3036.28	3313.28	1.09123	0.125953	0.0897049	NOT
Methanone, [1-(5-bromopentyl)-1h-indol-3-yl](2,2,3,3-tetramethylcyclopropyl)-	0.604072	3737.45	3148.46	0.842407	-0.24741	0.132883	NOT
Methanone, [1-(5-chloropentyl)-1h-indol-3-yl](4-methyl-1-naphthalenyl)-	0.960831	4180.46	4204.67	1.00579	0.00833368	0.120887	NOT
Methionine sulfoxide	0.850612	45915	50329	1.09613	0.132423	0.273095	NOT
Methyl (4s,5z,6s)-5-(2-hydroxyethylidene)-4-[2-[2-(4-hydroxyphenyl)ethoxy]-2-oxoethyl]-6-[(2s,3r,4s,5s,6r)-3,4,5-trihydroxy-6-(hydroxymethyl)oxan-2-yl]oxy-4h-pyran-3-carboxylate	0.301449	14636.4	13040	0.890926	-0.166623	0.15943	NOT
Methyl 2-octynoate	0.816562	496963	512056	1.03037	0.043164	1.9803	NOT
Methyl 4-hydroxybenzoate	0.00568663	3812.49	23784	6.23845	2.64119	0.86915	NOT
Methyl 5,6-diacetyloxy-10-hydroxy-2,4b,7,7,10a,12a-hexamethyl-12-methylidene-1,4,8-trioxo-4a,5,6,6a,9,10,10b,11-octahydronaphtho[1,2-h]isochromene-2-carboxylate	0.749772	71228.3	60906	0.855081	-0.225866	0.733344	NOT
Methyl indole-3-acetate	0.638025	5533.96	6374.22	1.15184	0.203935	0.14079	NOT
Methylguanidine	0.714282	10567.1	11846.2	1.12105	0.16485	0.182744	NOT
Methylprednisolone succinate	0.504714	2496.61	2236.21	0.895698	-0.158916	0.0909823	NOT
Methylthiouracil	0.714282	1141.72	1334.26	1.16864	0.224829	0.0508647	NOT
Mevalonic acid	0.160363	17782.7	11191.8	0.629364	-0.668034	0.336195	NOT
Mevastatin	0.899802	56516.6	43771	0.774479	-0.368702	0.696999	NOT
Mexiletine	0.504714	3088.24	3827.09	1.23924	0.309461	0.154757	NOT
Microcolin c	0.467504	4198.55	5274.2	1.2562	0.329062	0.157836	NOT
Milnacipran	0.273953	7672.2	6258.23	0.815702	-0.293886	0.181257	NOT
Molinate	0.749772	32905.5	34904.7	1.06076	0.0850959	0.213986	NOT
Monoelaidin	0.0723927	4776.96	8999.63	1.88397	0.913774	0.332378	NOT
Morphine n-oxide	0.714282	16984.5	16563.8	0.975228	-0.0361892	0.18489	NOT
Mucic acid	0.536265	11581.6	6844.45	0.590979	-0.758822	0.659109	NOT
Mundulone	0.77764	18396.2	17657.7	0.959859	-0.0591056	0.267945	NOT
Mundulone acetate	0.850612	4356.81	4017.71	0.922169	-0.116897	0.102158	NOT
Myclobutanil	0.433878	142200	163194	1.14764	0.19867	0.911578	NOT
Mycophenolate mofetil	0.816562	22493.6	14488.7	0.644125	-0.634588	0.807111	NOT
Myristamine oxide	0.77764	419905	440213	1.04836	0.0681379	1.02613	NOT
Myristoleic acid	0.930293	283774	239150	0.842751	-0.246822	0.931012	NOT
N-.alpha.-(tert-butoxycarbonyl)-l-histidine	0.930293	1.69593e+06	1.4672e+06	0.865133	-0.209006	0.993819	NOT
N-(15Z-Tetracosenoyl)-1-.beta.-galactosylsphing-4-enine	0.960831	7993.04	9875.26	1.23548	0.305075	0.249601	NOT
N-(4-aminobenzoyl)-l-glutamic acid	0.401183	12304.2	10568.7	0.858957	-0.219342	0.205197	NOT
N-(4-hydroxyphenyl)propanamide	0.504714	8618	6882.71	0.798643	-0.324377	0.195312	NOT
N-(eicosanoyl)sphingosine	0.536265	2056.1	2428.46	1.1811	0.240133	0.079699	NOT
N-(octadecanoyl)sphing-4-enine-1-phosphocholine	0.433878	1.70074e+06	1.37159e+06	0.80647	-0.310307	3.84845	NOT
N-[(2s)-2-[[(1z)-1-methyl-3-oxo-3-[4-(trifluoromethyl)phenyl]-1-propen-1-yl]amino]-3-[4-[2-(5-methyl-2-phenyl-4-oxazolyl)ethoxy]phenyl]propyl]propanamide	0.983054	7503.77	3611.85	0.481338	-1.05488	0.543413	NOT
N-[tris(hydroxymethyl)methyl]-3-aminopropanesulfonic acid	0.504714	1479.01	1777.78	1.20201	0.265448	0.0797703	NOT
N-acetyl-d-lactosamine	0.899802	64148.8	60754.5	0.947087	-0.0784312	0.313274	NOT
N-Acetyl-L-alanine	0.899802	8220.06	9464.48	1.15139	0.203374	0.188389	NOT
N-acetyl-l-glutamate	0.401183	4807.23	3060.11	0.636565	-0.651621	0.109786	NOT
N-acetyl-l-tyrosine	0.899802	17957.9	16881.9	0.940085	-0.0891375	0.167031	NOT
N-acetylaspartylglutamic acid	0.569768	4941.44	4519.36	0.914583	-0.128814	0.138886	NOT
N-acetylhistamine	0.638025	4380.84	5085.29	1.1608	0.215121	0.103728	NOT
N-acetylhistidine	0.373389	509353	342742	0.672898	-0.571541	2.0294	NOT
N-alpha-acetyl-l-lysine	0.677475	2.86246e+06	3.17667e+06	1.10977	0.150262	3.11582	NOT
N-benzyl-n-methylpiperidin-3-amine	0.879331	35106.7	33748.2	0.961304	-0.0569361	0.204977	NOT
N-cyclohexylaniline	0.983054	20718.1	21204.5	1.02348	0.033484	0.144955	NOT
N-desbutylbupivacaine	0.0335399	20257.8	12180.2	0.601262	-0.733935	0.473564	NOT
N-Docosanoyl-4-sphingenyl-1-O-phosphorylcholine	0.930293	27868.7	27571	0.989316	-0.0154971	0.338613	NOT
N-isovaleroylglycine	0.0496619	10777.9	15499.3	1.43806	0.524123	0.378209	NOT
N-lauroyl-d-erythro-sphingosylphosphorylcholine	0.536265	6315.2	5135.73	0.813233	-0.29826	0.218881	NOT
N-methyl-l-threonine	0.638025	38666.4	43149.9	1.11595	0.158277	0.426086	NOT
N-methylaniline	0.373389	24983.1	32887.2	1.31638	0.396572	0.524706	NOT
N-nervonoyl-d-erythro-sphingosylphosphorylcholine	0.536265	100962	72190.3	0.715028	-0.483928	0.744174	NOT
N-phenylacetyl-l-prolylglycine ethyl ester	0.960831	8875.28	6920.03	0.779698	-0.359013	0.288357	NOT
N-stearoylsphinganine	0.960831	2690.63	2632.02	0.978218	-0.0317725	0.0534661	NOT
N-tert-butoxycarbonyl-o-triisopropylsilyl-3-iodothyronamine	0.536265	9753.62	8978.91	0.920572	-0.119397	0.148037	NOT
N-tert-butyl-6-methoxy-1,3,5-triazine-2,4-diamine	0.899802	48183.8	42958.6	0.891556	-0.165602	0.407543	NOT
N-tetracosanoyl-4-sphingenyl-1-o-phosphorylcholine	0.373389	13954	15897.2	1.13926	0.188091	0.223694	NOT
N-tetracosenoyl-4-sphingenine	0.899802	4950.29	6370.23	1.28684	0.363833	0.167606	NOT
N-trifluoroacetyl deacetylcolchiceine	0.00568663	3484.9	8726.16	2.50399	1.32423	0.388838	NOT
N-tris(hydroxymethyl)methylglycine	0.604072	157027	127793	0.813827	-0.297206	0.676515	NOT
N,n-dimethyl-l-valine	0.677475	3364.44	3979.7	1.18287	0.242296	0.0981257	NOT
N.epsilon.-methyl-l-lysine	0.160363	600430	447117	0.744662	-0.425343	1.77521	NOT
N.omega.-hydroxy-nor-l-arginine	0.899802	115788	93806.8	0.810159	-0.303723	1.02383	NOT
N1,n1,n2-trimethyl-n2-(4-piperidinyl)-1,2-ethanediamine	0.930293	34637	35179	1.01565	0.0223978	0.373708	NOT
N2-Acetyl-L-ornithine	0.77764	18176.1	19617.6	1.07931	0.110109	0.212357	NOT
N6-(1-iminoethyl)-l-lysine	0.536265	1.48954e+07	1.35001e+07	0.906327	-0.141896	4.78581	NOT
N6-Acetyl-L-lysine	0.638025	69035.6	64003.7	0.927112	-0.109184	0.264526	NOT
N6-Methyl-L-lysine	0.850612	426497	430239	1.00877	0.0126012	1.48769	NOT
N6,N6,N6-Trimethyl-L-lysine	0.401183	1.90398e+06	1.6683e+06	0.876215	-0.190643	1.97006	NOT
N8-acetylspermidine	0.0496619	16041.7	32628	2.03394	1.02428	0.738774	NOT
Naringin dihydrochalcone	0.00932666	2207.56	1156.26	0.523775	-0.932982	0.207928	NOT
Narirutin	0.433878	38561.3	32646.7	0.846619	-0.240215	0.513015	NOT
Natamycin	0.749772	47680.4	42618	0.893825	-0.161936	0.349163	NOT
Ne-acetyllysine	0.536265	24239	14979.1	0.617976	-0.694376	0.572948	NOT
Neohesperidose	0.0723927	17086.3	30317.7	1.77439	0.827319	0.645241	NOT
Neolinustatin	0.000659929	6173.47	3010.5	0.48765	-1.03608	0.366767	NOT
Neomenthyldiphenylphosphine oxide	0.212105	4674.82	2197.36	0.470042	-1.08914	0.275634	NOT
Neoruscogenin	0.77764	4591.22	5243.74	1.14212	0.191717	0.140922	NOT
Ng,ng-dimethyl-l-arginine	0.467504	3.8494e+06	3.46824e+06	0.90098	-0.150432	3.02426	NOT
NG,NG-dimethyl-L-arginine(ADMA)	0.337445	95151	105588	1.10969	0.150153	0.63854	NOT
Nicotinamide	0.373389	10966.8	16239.7	1.4808	0.56638	0.317655	NOT
Nicotinamide ribotide	0.0180994	1695.28	731.492	0.431487	-1.21261	0.196222	NOT
Nicotinate	0.160363	55616.4	16346.9	0.293922	-1.76649	0.864977	NOT
Nicotine	0.569768	37827.9	38382.7	1.01467	0.021005	0.0860417	NOT
Nicotinuric acid	0.960831	10682.1	10602.9	0.992585	-0.0107379	0.0306335	NOT
Nigericin	0.899802	9501.77	7978.73	0.83971	-0.252036	0.225294	NOT
Nivalenol	0.77764	21180.7	22589.6	1.06652	0.0929071	0.136197	NOT
Nname,Clomipramine	0.569768	7354.43	4967.86	0.675492	-0.565988	0.196435	NOT
Nobiletin	0.930293	45230.9	44571.5	0.985421	-0.0211883	0.416959	NOT
Norbuprenorphine glucuronide	0.604072	7033.83	6472.76	0.920232	-0.119931	0.068875	NOT
Nordihydroguaiaretic acid	0.930293	302844	262518	0.866842	-0.206158	1.24043	NOT
Norrhizocarpic acid	0.0030988	16196.9	5183.18	0.32001	-1.64381	0.706494	NOT
Noscapine	0.638025	5200.79	12079.4	2.32261	1.21575	0.389801	NOT
Nudifloramide	0.77764	1.83064e+06	1.38136e+06	0.754578	-0.406257	3.1645	NOT
O-acetyl-l-serine	0.816562	48089.4	52189.7	1.08526	0.118046	0.263004	NOT
O-succinyl-l-homoserine	0.569768	45427.6	56847.3	1.25138	0.323523	0.459983	NOT
Obacunone	1	3675.1	3813.54	1.03767	0.0533481	0.0937936	NOT
Octaethylene glycol	0.373389	43554.6	15834.5	0.363555	-1.45975	1.1533	NOT
Octanediamide, n1-hydroxy-n8-[4-[4-[(1-oxo-5-hexyn-1-yl)amino]benzoyl]phenyl]-	0.714282	39737.3	21312.8	0.536344	-0.89877	1.1774	NOT
Octanoic acid, 4-[(1-oxo-7-phenylheptyl)amino]-, (4r)-	0.983054	27756.7	27593.7	0.994128	-0.00849593	0.179895	NOT
Octanoylcarnitine	0.638025	28342.5	25077.9	0.884815	-0.176553	0.209242	NOT
Octopine	0.0223567	34901.2	11671.6	0.334419	-1.58027	0.860874	NOT
Octyl-3,5-di-tert-butyl-4-hydroxyhydrocinnamate	0.638025	71867.7	50253.6	0.699251	-0.516117	0.68263	NOT
Oleamide	0.536265	1.16721e+07	7.89959e+06	0.676792	-0.563215	10.4067	NOT
Oleana-1,9(11)-dien-28-amide, 2-cyano-3,12-dioxo-n-(2,2,2-trifluoroethyl)-	0.638025	16190.7	13458.7	0.831261	-0.266626	0.284929	NOT
Olmesartan medoxomil	0.816562	40520.3	53777.9	1.32718	0.408366	0.569475	NOT
Omeprazole sulfone	0.77764	5842.42	5534.5	0.947296	-0.0781134	0.0672982	NOT
Ophiobolin a	0.77764	5695.92	5009.45	0.879481	-0.185275	0.137791	NOT
Orientin	0.0723927	2349.88	1632.52	0.694723	-0.525491	0.138277	NOT
Ornithine	0.879331	63545.4	70468.5	1.10895	0.14919	0.355726	NOT
Osthole	0.960831	74812.3	69635.8	0.930807	-0.103446	0.87186	NOT
Oxeladin	0.879331	6075.18	5525.92	0.909589	-0.136713	0.176375	NOT
Oxyacanthine	0.467504	1363.48	1247.36	0.91483	-0.128424	0.0512849	NOT
Oxymatrine	0.749772	57428.3	32111.8	0.559163	-0.83866	1.52801	NOT
P-coumaric acid	0.816562	28095.8	26953.9	0.959357	-0.0598606	0.271804	NOT
P-tolyl-.beta.-d-glucuronide	0.850612	13076.2	15382.7	1.17639	0.234362	0.208744	NOT
Palatinose	0.0030988	25646.4	11219.3	0.437461	-1.19277	0.736675	NOT
Palmitoyl 3-carbacyclic phosphatidic acid	0.118535	14688.3	16552.8	1.12693	0.172403	0.233066	NOT
Palmitoyl sphingomyelin	0.273953	1.66594e+07	1.28255e+07	0.769868	-0.377317	12.8838	NOT
Pamidronic acid	0.014234	4029.05	6637.93	1.64752	0.720294	0.28656	NOT
Pantethine	0.77764	1859.26	2201.62	1.18414	0.243839	0.0787184	NOT
Pargyline	0.714282	7820.46	7072.84	0.904403	-0.144962	0.13061	NOT
PC(16:0/16:0)	0.536265	150062	208943	1.39238	0.477551	1.13905	NOT
Peimisine	1	3340.03	3635.15	1.08836	0.122154	0.0740761	NOT
Penitrem a	0.014234	58754.3	31646.6	0.538626	-0.892646	0.982077	NOT
Pentapropylene glycol	0.301449	99433.7	82546.1	0.830163	-0.268534	0.58395	NOT
Pepstatin a	0.749772	20534.6	19305.6	0.940148	-0.08904	0.211558	NOT
Peridininol	0.983054	2389.48	2629.37	1.1004	0.138023	0.137057	NOT
Perindopril	0.677475	84211.4	54586.5	0.648208	-0.625471	0.611988	NOT
Permethrin	0.301449	38421.8	32054.8	0.834285	-0.261388	0.372714	NOT
Phe-Ala	0.239597	6171.83	3832.6	0.620983	-0.687373	0.277665	NOT
Phe-Asp-Lys	0.899802	45766.2	9649.1	0.210835	-2.24582	0.955608	NOT
Phe-Ile-Lys	0.638025	4414.47	6237.34	1.41293	0.498691	0.200319	NOT
Phe-Thr-Lys	0.184782	42693	34676.3	0.812225	-0.300049	0.439972	NOT
Phe-trp	0.0223567	7495.14	24434.8	3.26009	1.70491	0.763972	NOT
Phe-val	0.10224	20924.2	4923.8	0.235316	-2.08733	0.768033	NOT
Phenacetine	0.0867114	132251	111432	0.842581	-0.247112	0.660865	NOT
Phenobarbital	1	26747.1	26816.2	1.00258	0.0037197	0.290379	NOT
Phenyl salicylate	0.879331	6685.84	6597.83	0.986836	-0.0191173	0.113598	NOT
Phenylacetyl-l-glutamine	0.816562	193156	211761	1.09632	0.132668	0.62558	NOT
Phorbol 12-myristate 13-acetate	0.604072	73293.7	76935.6	1.04969	0.0699612	0.714962	NOT
Phosphocreatine	0.0335399	8375.87	12279.6	1.46607	0.551955	0.238643	NOT
Phosphoglycolic acid	0.714282	77305.2	86284	1.11615	0.158527	0.27522	NOT
Picrotoxinin	0.273953	3372.16	3229.26	0.957623	-0.06247	0.0667937	NOT
Pidotimod	0.569768	20822.8	29046.1	1.39492	0.480182	0.371889	NOT
Pimonidazole	0.677475	9562.32	7681.35	0.803293	-0.316001	0.281817	NOT
Piperonyl sulfoxide	0.850612	169043	140933	0.833709	-0.262384	1.04214	NOT
Pirimiphos methyl	0.604072	13078.3	18079.8	1.38243	0.467203	0.345399	NOT
Pirinixic acid	0.10224	4189.3	6852.14	1.63563	0.709848	0.276393	NOT
Platensimycin	0.850612	9565.98	9586.45	1.00214	0.00308409	0.065624	NOT
Podofilox	0.536265	4234.73	3554.84	0.83945	-0.252484	0.184603	NOT
Pravastatin	0.118535	3924.64	2599.39	0.662327	-0.594385	0.183591	NOT
Pro-Ala	0.899802	431757	473133	1.09583	0.132028	1.36296	NOT
Pro-Arg	0.930293	2781.22	2722.67	0.978949	-0.0306937	0.073979	NOT
Pro-asn	0.504714	34408.8	24913	0.724031	-0.465876	0.411766	NOT
Pro-Asp	0.960831	21876.8	23478.2	1.0732	0.101919	0.172414	NOT
Pro-Asp-Arg	0.014234	3702.36	1776.24	0.479758	-1.05962	0.247173	NOT
Pro-cys	0.536265	68178.2	42412.4	0.622081	-0.684825	0.998488	NOT
Pro-gln	0.638025	8223.27	10055.1	1.22276	0.290145	0.188348	NOT
Pro-Gly	0.0269903	4458.31	5718.72	1.28271	0.359194	0.202325	NOT
Pro-Met-Lys	0.0120864	15593.5	9387.88	0.60204	-0.73207	0.485865	NOT
Pro-Phe-Arg	0.816562	15484.6	14302.9	0.923685	-0.114526	0.208525	NOT
Pro-pro	0.160363	5533.72	9560.78	1.72773	0.788881	0.309387	NOT
Pro-ser	0.960831	63163.2	58324	0.923385	-0.114995	0.383344	NOT
Pro-thr	0.77764	995124	1.13437e+06	1.13993	0.188941	1.86229	NOT
Pro-Thr-Arg	0.0723927	30847.2	17809.7	0.577352	-0.792478	0.570657	NOT
Pro-Trp	0.983054	8.16009e+06	8.1214e+06	0.99526	-0.0068551	3.66475	NOT
Pro-Tyr-Lys	0.00728922	24348.4	9750.84	0.400472	-1.32023	0.71478	NOT
Pro-Val	0.77764	167674	161414	0.962671	-0.054886	0.280274	NOT
Procaine	0.0180994	10672.8	3353.81	0.314239	-1.67007	0.544321	NOT
Profluralin	0.677475	93009.6	88532.8	0.951867	-0.071168	0.968657	NOT
Promethazine n-oxide	0.77764	10675.2	5822.23	0.545395	-0.874627	0.577681	NOT
Propanoic acid, 2-[[4-[2-[[[(2,4-difluorophenyl)amino]carbonyl]heptylamino]ethyl]phenyl]thio]-2-methyl-	0.714282	7708.55	6120.74	0.794019	-0.332754	0.190247	NOT
Propranolol	0.749772	14005.6	12537.8	0.895198	-0.159721	0.172322	NOT
Proscillaridin a	0.749772	3469.69	2799.18	0.806752	-0.309803	0.152034	NOT
Protriptyline	0.401183	1963.32	2333.25	1.18842	0.249042	0.0893715	NOT
Pseurotin a	0.373389	37277.4	25961.5	0.69644	-0.521929	0.607207	NOT
Psilocin	0.504714	54106.9	59962.5	1.10822	0.148248	0.471857	NOT
Psoromic acid	0.401183	26515.3	24014.1	0.905669	-0.142944	0.303903	NOT
Puromycin	0.930293	35456	31717.9	0.894573	-0.16073	0.601614	NOT
Pygenic acid c	0.960831	5241	2467.93	0.470889	-1.08654	0.463138	NOT
Pyridostigmine cation	0.77764	258342	237720	0.920173	-0.120023	0.676638	NOT
Pyroglu-Ile-Arg	0.960831	8302.09	8584.75	1.03405	0.0483007	0.107596	NOT
Pyroglu-ser-lys	0.301449	22093	10786.8	0.488246	-1.03432	0.686056	NOT
Pyroglu-thr-lys	0.0403621	13587.3	6170.26	0.454119	-1.13886	0.508464	NOT
Pyroglu-tyr-arg	0.638025	58765.5	47740.5	0.812389	-0.299758	0.645077	NOT
Pyrrolidinium, 1-[(7r)-7-(acetyloxy)-4-hydroxy-4-oxido-3,5,9-trioxa-4-phosphapentacos-1-yl]-1-methyl-, inner salt	0.0269903	1115.69	1879.84	1.68491	0.752671	0.125165	NOT
Quinapril	0.604072	3533.24	3770.43	1.06713	0.093739	0.0742287	NOT
Quinolin-2-ol	0.960831	343786	428529	1.2465	0.317884	1.38331	NOT
Quinoline-2,4-diol	0.10224	8004.3	18724.1	2.33926	1.22605	0.593761	NOT
Rac-n-allyloxycarbonyl-cis-moxifloxacin acyl-.beta.-d-glucuronide allyl ester	0.10224	3441.45	2359.9	0.685729	-0.54429	0.200057	NOT
Raffinose	0.504714	2442.1	5615.29	2.29937	1.20124	0.234056	NOT
Raloxifene	0.433878	41108.4	34161.5	0.831012	-0.267059	0.398061	NOT
Resiniferatoxin	0.983054	10487.1	11542.9	1.10068	0.138394	0.189162	NOT
Resveratrol dimer	0.373389	8965.99	6997.24	0.78042	-0.357678	0.296484	NOT
Retrorsine n-oxide	0.604072	6633.4	6671.95	1.00581	0.00835891	0.197819	NOT
Rhaponticin	0.373389	5827.73	1691.56	0.29026	-1.78458	0.253552	NOT
Riboflavin	0.301449	6052.74	2599.73	0.429513	-1.21923	0.23212	NOT
Ribothymidine	0.77764	12356.2	10863.4	0.879181	-0.185768	0.228042	NOT
Rifabutin (mycobutin)	0.983054	2038.42	2256.59	1.10703	0.146699	0.0491585	NOT
Ronidazole	0.569768	32401.4	26426.8	0.815609	-0.294051	0.577558	NOT
Roseoflavin	0.184782	3962.38	2732.72	0.689666	-0.536031	0.205119	NOT
Rottlerin	0.401183	73432.4	62013	0.844492	-0.243845	0.739281	NOT
Rotundine	1	87953	85184.8	0.968527	-0.0461363	0.230097	NOT
Roxithromycin (roxl-150)	0.899802	1786.29	4436.67	2.48373	1.31251	0.247814	NOT
Rucaparib	0.536265	11516.6	10084.8	0.875673	-0.191536	0.41856	NOT
S-(2-aminoethyl)isothiourea	0.816562	31319.2	30873.6	0.985775	-0.0206697	0.308769	NOT
S-adenosyl-l-homocysteine	0.00568663	55097.9	40106.3	0.727909	-0.45817	0.741069	NOT
S-methyl-5'-thioadenosine	0.983054	160220	168281	1.05031	0.070818	0.914735	NOT
S-methyl-l-cysteine	0.301449	5271.04	5949.01	1.12862	0.174562	0.139036	NOT
Saponarin	0.0723927	5052.97	2819.34	0.557958	-0.841771	0.284243	NOT
Saracatinib	0.714282	3105.53	3480.04	1.12059	0.164264	0.0921209	NOT
Sarafloxacin	0.930293	210518	198011	0.940591	-0.0883599	0.931595	NOT
Sarsasapogenin	0.677475	8661.37	6482.54	0.748443	-0.418036	0.35576	NOT
Schizandrin	0.0223567	17412	3753.9	0.215593	-2.21362	0.739254	NOT
Scopolamine	0.930293	9060.8	9075.99	1.00168	0.00241786	0.0532256	NOT
Sebacic acid	0.0867114	10937	6928.41	0.633485	-0.658618	0.381223	NOT
Secoisolariciresinol diglucoside	0.239597	4619.16	3537.08	0.765742	-0.385069	0.152074	NOT
Sempervirine	0.816562	62893.8	53505.9	0.850734	-0.23322	0.490955	NOT
Sennoside a1	0.749772	6281.12	5817.12	0.926127	-0.110718	0.0884187	NOT
Ser-Gly-Lys	0.930293	194064	154184	0.794502	-0.331878	0.932266	NOT
Ser-His	0.569768	9718.55	5836.5	0.600552	-0.735638	0.276143	NOT
Ser-Met-Lys	0.401183	5330.27	1725.03	0.323629	-1.62759	0.485228	NOT
Serotonin	0.212105	5313.6	5185.81	0.97595	-0.0351206	0.281681	NOT
Sipeimine	0.467504	1258.9	602.471	0.478568	-1.0632	0.102007	NOT
Sofalcone	0.899802	5081.67	4471.5	0.879928	-0.184543	0.153897	NOT
Solanidine base + o-hex-dhex	0.677475	8212.75	11620.7	1.41496	0.50076	0.27789	NOT
Sorbitane monopalmitate - polysorbate 40 in-source fragment	0.960831	6174.39	5398.05	0.874264	-0.193859	0.0861356	NOT
Sorbitane monostearate - polysorbate 60 in-source fragment	0.879331	2660.42	1776.63	0.667801	-0.582511	0.185015	NOT
Sphingosine	0.604072	464790	495637	1.06637	0.0927062	0.92255	NOT
Spinosyn a	0.273953	3195.19	3849.47	1.20477	0.268757	0.0919098	NOT
Spiramycin	0.899802	7283.94	6582.46	0.903695	-0.146092	0.12991	NOT
Stachydrine	0.749772	1.35539e+06	1.30033e+06	0.959376	-0.0598313	1.96478	NOT
Stauprimide	0.714282	3235.83	3432.1	1.06065	0.0849546	0.0666868	NOT
Stearamide	0.879331	71752.8	71218.1	0.992547	-0.0107921	0.289411	NOT
Stearidonic Acid	0.77764	297240	262093	0.881756	-0.181548	1.06095	NOT
Streptomycin a	0.638025	38234.9	33380	0.873022	-0.195909	0.415629	NOT
Strychnine	0.536265	7184.05	5431.06	0.755988	-0.403564	0.233143	NOT
Suberylglycine	0.184782	8320.28	6231.96	0.749009	-0.416946	0.249107	NOT
Succinamide	0.983054	11573.2	10851.3	0.937621	-0.0929226	0.142259	NOT
Sulfallate	0.850612	51159.6	52672.6	1.02957	0.0420468	0.261471	NOT
Sulfanitran	0.014234	7254.99	1914.28	0.263856	-1.92218	0.474067	NOT
Sulfosuccinimidyl oleate	0.899802	2343.41	2242.09	0.956764	-0.0637646	0.0192088	NOT
Tauroursodeoxycholic acid	0.879331	35747.9	78834.9	2.2053	1.14097	0.925278	NOT
Telmisartan	0.118535	10732.9	4561.91	0.425041	-1.23433	0.440371	NOT
Terbinafine	0.677475	152072	129638	0.852476	-0.230269	0.742362	NOT
Terfenadine	0.983054	61374.2	81292.2	1.32453	0.405485	0.793424	NOT
Testosterone cypionate	0.983054	14423.1	12758	0.884551	-0.176983	0.166723	NOT
Tetradecylamine	0.749772	115317	123759	1.07321	0.101936	0.472789	NOT
Tetraethylene glycol monomethyl ether	0.77764	139179	159696	1.14741	0.198384	0.882171	NOT
Tetraglyme	0.960831	240562	237626	0.987795	-0.0177167	0.751695	NOT
Tetrahydro-L-biopterin	0.536265	9228.64	5226.35	0.566319	-0.820313	0.343351	NOT
Tetrahydrogambogic acid	0.10224	2607.06	1948.91	0.74755	-0.419759	0.125632	NOT
TG 18:1-17:1-18:1-d5	0.930293	15973.8	15685.1	0.981925	-0.0263157	0.087036	NOT
Thalsimidine	0.0269903	10830.7	5417.62	0.500211	-0.999393	0.420055	NOT
Theobromine	0.301449	13671.9	19581.3	1.43223	0.518262	0.425184	NOT
Thiamine monophosphate	0.184782	9979.64	5499.26	0.551048	-0.85975	0.402887	NOT
Thieno[3,2-d]pyrimidine, 2-(1h-indazol-4-yl)-6-[[4-(methylsulfonyl)-1-piperazinyl]methyl]-4-(4-morpholinyl)-	0.879331	3740.8	3989.88	1.06659	0.0929994	0.112609	NOT
Thymine	0.816562	336122	378250	1.12534	0.170356	1.26465	NOT
Tiliroside	0.212105	19743.7	18805.3	0.952474	-0.070248	0.278804	NOT
Timosaponin a-iii	0.337445	28732.3	23497.3	0.817802	-0.290177	0.314307	NOT
Toosendanin	0.714282	43852.2	76680	1.7486	0.8062	0.765572	NOT
Trandolaprilat	0.212105	90281.6	76561.9	0.848034	-0.237805	0.526966	NOT
Trans-4-Hydroxy-L-proline	0.504714	109461	131834	1.20439	0.268308	0.683598	NOT
Trans-carboxyglimepiride	0.0180994	5054.39	3289.88	0.650895	-0.619503	0.251914	NOT
Trans-cinnamaldehyde	0.0269903	36444.9	26669.9	0.731786	-0.450507	0.625526	NOT
trans-cinnamate	0.879331	52217.4	56238	1.077	0.107016	0.236045	NOT
Trans-hydroxyglimepiride	0.77764	13436	9305.15	0.692551	-0.530007	0.515405	NOT
trans-Vaccenic acid	0.0269903	28561	18339.5	0.642118	-0.639089	0.602198	NOT
Trans-zeatin	0.10224	11287.5	17066.4	1.51198	0.596434	0.449824	NOT
Tri(3-chloropropyl) phosphate	0.960831	15611.8	15736.3	1.00797	0.0114597	0.158489	NOT
Tributyl phosphate	0.749772	8884.85	7069.24	0.795652	-0.329791	0.182368	NOT
Tridemorph	0.850612	23945.8	61018.8	2.54821	1.34948	0.872491	NOT
Triethanolamine	0.850612	463487	104050	0.224495	-2.15525	3.13162	NOT
Triethyl phosphate	0.850612	65368.6	72808.3	1.11381	0.155506	0.425393	NOT
Trifluoroperazine	0.714282	57188.6	47018.8	0.822171	-0.28249	0.819054	NOT
Trihexyphenidyl	0.638025	25388.6	22288.5	0.877893	-0.187883	0.20532	NOT
Trimethylamine n-oxide	0.301449	1953.33	6381.58	3.26702	1.70798	0.343884	NOT
Trinexapac-ethyl	0.239597	49691.1	32466.9	0.653373	-0.61402	0.68221	NOT
Trioxsalen	0.899802	81000	69622.1	0.859532	-0.218377	1.08042	NOT
Tris(1,3-dichloro-2-propyl) phosphate	0.930293	20015	12775.9	0.638317	-0.647654	0.749564	NOT
Tris(2-butoxyethyl) phosphate	0.899802	32217.6	19128.4	0.593726	-0.752132	0.931986	NOT
Tris(hydroxymethyl)aminomethane	0.604072	32984.7	54771.6	1.66051	0.73163	0.435243	NOT
Trp-Asp-Arg	0.014234	6215.97	2493.46	0.401138	-1.31783	0.38484	NOT
Trp-Cys-Lys	0.00728922	11595.7	6507.75	0.561221	-0.83336	0.436817	NOT
Trp-Glu	0.536265	92943.6	91125.7	0.98044	-0.0284985	0.306897	NOT
Trp-Val	0.0223567	6775.88	3202.22	0.472591	-1.08133	0.381016	NOT
Tyr-Val-Lys	0.960831	4205.75	4173.66	0.992371	-0.011048	0.101519	NOT
Urea	0.850612	1.59082e+06	1.68939e+06	1.06196	0.0867265	1.53045	NOT
Val-Leu-Arg	1	10841.4	9025.27	0.832479	-0.264514	0.151953	NOT
Val-Met	0.879331	15958.5	10216.1	0.64017	-0.643473	0.594	NOT
Val-Trp	0.879331	6816.19	4903.56	0.7194	-0.475134	0.171453	NOT
Val-Val	0.301449	111453	93388.7	0.837923	-0.255111	0.663216	NOT
Val-Val-Arg	0.0403621	371974	392220	1.05443	0.0764613	0.49744	NOT
Validamycin a	0.816562	61266.5	58474.1	0.954421	-0.0673018	0.187092	NOT
Vasicinone	0.337445	13499.6	19465.9	1.44197	0.528036	0.407795	NOT
Venturicidin a	0.536265	33844.3	17999.1	0.531821	-0.910987	0.617826	NOT
Vinblastine	0.77764	9697.77	8633.86	0.890294	-0.167646	0.121623	NOT
Vincristine	0.467504	7716.07	5390.65	0.698626	-0.517407	0.198729	NOT
Vitexin	0.138981	4669.38	2210.15	0.473328	-1.07909	0.226662	NOT
Volinanserin	0.569768	5457.29	4225.24	0.774238	-0.369151	0.151172	NOT
Vulpinic acid	0.569768	166218	156763	0.943119	-0.0844883	0.755545	NOT
Wilforine	0.714282	24651.6	23738	0.962942	-0.0544785	0.124246	NOT
Xanthurenic acid	0.0335399	1623	2413.61	1.48713	0.572528	0.169271	NOT
Zearalenone	0.899802	8875.51	9263.73	1.04374	0.0617631	0.0498114	NOT
Zectran	0.467504	75586.5	50794.6	0.672006	-0.573454	1.18298	NOT
Zerumbone	0.983054	1.24779e+06	1.29152e+06	1.03504	0.049688	1.75563	NOT

## Sheet: Table S6
Supplementary Table 6. Significantly altered serum metabolites between Ad and Oa groups
Metabolites	FDR	Ad_mean	Oa_mean	FC	log2FC	VIP	change
Succinate	0.0376623	178643	131764	0.737579	-0.439131	1.8604	Ad high
Pantothenate	0.273604	141174	111596	0.790482	-0.339196	1.83283	NOT
L-aspartic acid	0.00323965	100564	40715.9	0.404876	-1.30445	1.70498	Ad high
Leucine	0.790442	6.83585e+06	6.25814e+06	0.915488	-0.127387	11.4391	NOT
Dl-a-hydroxybutyric acid	0.0136083	87900.8	42283	0.481031	-1.0558	1.62123	Ad high
Ganoderic acid f	0.373819	63004.5	162188	2.57423	1.36414	2.37427	NOT
Alpha-ketoisovaleric acid	0.177298	2.79019e+06	2.02976e+06	0.727463	-0.459055	8.30941	NOT
Uracil	0.00323965	270765	85691.9	0.316481	-1.65981	2.77634	Ad high
Gln-glu	0.0016575	49481	14086.9	0.284692	-1.81252	1.19483	Ad high
Pyruvate	0.158919	1.97168e+06	1.6676e+06	0.845775	-0.241654	6.18468	NOT
(1-acetyloxy-3-hydroxy-6,8a-dimethyl-7-oxo-3-propan-2-yl-2,3a,4,8-tetrahydro-1h-azulen-4-yl) 4-hydroxybenzoate	0.413043	80730.6	150641	1.86597	0.899926	2.18762	NOT
Gamma-l-glutamyl-l-glutamic acid	0.000685311	225673	55905.5	0.247727	-2.01317	2.59165	Ad high
3-hydroxyglutaric acid	0.020607	410371	302172	0.736339	-0.441558	2.41503	Ad high
Mitragynine	0.948684	41533.4	82993.4	1.99823	0.998726	3.93761	NOT
Methanone, [6-hydroxy-1-[2-(4-morpholinyl)ethyl]-1h-indol-3-yl]-1-naphthalenyl-	0.0304366	24153.1	48302.2	1.99983	0.999878	1.43549	Oa high
sn-Glycerol 3-phosphoethanolamine	0.00534543	52988.4	24013.5	0.453184	-1.14183	1.07015	Ad high
Salicylic acid	0.00412858	28772	265825	9.23902	3.20774	1.967	Oa high
Phenylalanine	0.0168573	2.77792e+06	1.99175e+06	0.716992	-0.479971	6.34423	Ad high
Ketoleucine	0.0376623	2.91271e+07	1.89503e+07	0.650608	-0.620139	25.7733	Ad high
Salicyluric acid	0.0304366	6409.75	48104.7	7.50492	2.90784	1.83664	Oa high
3.alpha.,7.alpha.-dihydroxy-12-oxocholanoic acid	0.557115	7956.48	12148.6	1.52688	0.610585	1.00424	NOT
Pc(16:1e/9-hode)	0.0016575	277603	749779	2.7009	1.43344	3.25437	Oa high
Tyr-Ala(dstereo)-phe(amide)	0.557115	17010.3	56876.8	3.34366	1.74143	3.02463	NOT
Ile-Val	0.855832	66412.9	71358.2	1.07446	0.103617	1.36497	NOT
Deoxycholic acid	0.0440118	1.13772e+06	4.05765e+06	3.56649	1.83451	15.6635	Oa high
4-pregnen-17.alpha., 20.beta.-diol-3-one-20-sulfate	0.341357	6810.7	10344.8	1.51891	0.603036	1.37575	NOT
Hypoxanthine	0.273604	7.52839e+06	6.53728e+06	0.86835	-0.203651	10.8615	NOT
(r)-2-hydroxystearic acid	0.0016575	220738	63804	0.289049	-1.79062	2.42105	Ad high
Ricinoleic acid	0.00412858	567874	148699	0.261852	-1.93318	3.65929	Ad high
Phenaceturic acid	0.020607	164560	370423	2.251	1.17056	2.25168	Oa high
DL-tryptophan	0.120355	1.22697e+06	995248	0.81114	-0.301977	3.76013	NOT
Pe(16:0/19,20-epdpe)	0.158919	264895	180676	0.682067	-0.552014	2.43354	NOT
3-hydroxy-7-methoxyflavone	0.557115	48477.1	39044	0.805412	-0.312202	1.05644	NOT
Taurine	0.0440118	4.79067e+06	3.80383e+06	0.794008	-0.332775	7.48576	Ad high
Gly-Val	0.273604	171990	126342	0.734586	-0.444996	1.68627	NOT
Hippuric acid	0.00534543	179652	896674	4.99116	2.31938	3.29671	Oa high
DL-Glutamic acid	0.0376623	1.60391e+06	1.09317e+06	0.681569	-0.553069	4.95152	Ad high
Phenol	0.158919	18747	87210.5	4.65198	2.21784	1.49689	NOT
D(-)-beta-hydroxy butyric acid	0.644605	90346.5	72919.5	0.807109	-0.309164	1.16661	NOT
1-stearoyl-2-linoleoyl-sn-glycero-3-phosphoethanolamine	0.0016575	243637	635311	2.60761	1.38273	2.70664	Oa high
1-(5z,8z,11z,14z-eicosatetraenoyl)-sn-glycero-3-phosphate	0.0304366	129116	83484.8	0.646589	-0.629079	1.17016	Ad high
Naltrindole	0.929063	159700	192179	1.20337	0.267085	4.84074	NOT
Dl-lactate	0.819062	1.03981e+07	1.04793e+07	1.00781	0.0112213	10.8379	NOT
1h-indole-3-propanoic acid	0.00534543	42152.6	280353	6.65091	2.73355	1.79671	Oa high
17,20-dimethylprostaglandin f1.alpha.	0.020607	31297.5	9225.19	0.294758	-1.7624	2.68897	Ad high
Ile-Asp	0.00412858	184554	80290.3	0.43505	-1.20075	1.6456	Ad high
Anacardic acid	0.526919	14360.1	6390.21	0.444997	-1.16813	1.29914	NOT
Cys-Trp	0.819062	138933	127303	0.916293	-0.12612	1.11081	NOT
Lipoxin a4	0.487978	72325.7	96506.9	1.33434	0.416123	1.45662	NOT
16-hydroxyhexadecanoic acid	0.00323965	332331	81113.4	0.244074	-2.03461	2.4482	Ad high
Estrone glucuronide	0.948684	51469.6	54266.9	1.05435	0.0763526	1.45511	NOT
Pc(18:1e/9-hode)	0.00904403	296903	567739	1.9122	0.935236	2.85161	Oa high
Cinchonine	0.305985	386565	326808	0.845415	-0.242269	1.95371	NOT
2-methyl-3-hydroxybutyric acid	0.0257931	369377	199295	0.539543	-0.890189	2.05784	Ad high
1,2-dioleoyl-sn-glycero-3-phosphoethanolamine-n,n-dimethyl	0.0257931	258607	477811	1.84764	0.885681	2.4851	Oa high
Loxistatin acid	0.0136083	103350	23695.7	0.229276	-2.12484	1.33117	Ad high
6-hydroxyhexanoate	0.120355	309295	209757	0.678178	-0.560264	1.67507	NOT
9(10)-epoxy-12z-octadecenoic acid	0.00323965	207955	54611	0.262609	-1.92901	1.91657	Ad high
[6]-gingerol	0.413043	380874	319895	0.839897	-0.251716	1.67343	NOT
Indole-3-carboxaldehyde	0.819062	744606	737047	0.989848	-0.014721	1.84948	NOT
Octadecanedioic acid	0.790442	250896	287468	1.14577	0.196312	3.57504	NOT
Hydroxyisocaproic acid	0.0136083	368263	223320	0.606415	-0.721622	1.70513	Ad high
Cholic acid	0.929063	588915	548906	0.932062	-0.101501	6.38034	NOT
L-citrulline	0.855832	204963	296398	1.44611	0.532173	1.64126	NOT
PGF2a	0.0136083	82734.9	17800.2	0.215147	-2.2166	1.16332	Ad high
.alpha.-hederin	0.177298	4143.99	6998.27	1.68878	0.755978	0.344022	NOT
.alpha.-L-Glu-L-Asp	0.0016575	2682.54	376.584	0.140383	-2.83256	0.222148	NOT
.beta.-hydroxypropionic acid	0.413043	439363	521677	1.18735	0.247745	0.315181	NOT
.beta.-resorcylic acid	0.020607	2176.02	11337.5	5.21019	2.38134	0.405819	NOT
(-)-epigallocatechin	0.678782	6354.26	6452.25	1.01542	0.0220774	0.0729733	NOT
(2s,3r,4s,6ar,6bs,8as,12as,14br)-2-acetyloxy-8a-[(2s,3r,4s,5s,6r)-6-[[(2r,3r,4r,5s,6r)-3,4-dihydroxy-6-(hydroxymethyl)-5-[(2s,3r,4s,5s,6r)-3,4,5-trihydroxy-6-methyloxan-2-yl]oxyoxan-2-yl]oxymethyl]-4,5-dihydroxy-3-[(2s,3r,4s,5s,6r)-3,4,5-trihydroxy-6-(hydroxymethyl)oxan-2-yl]oxyoxan-2-yl]oxycarbonyl-3-hydroxy-4,6a,6b,11,11,14b-hexamethyl-1,2,3,4a,5,6,7,8,9,10,12,12a,14,14a-tetradecahydropicene-4-…	0.076306	3158.09	2640.2	0.836011	-0.258406	#VALUE!	NOT
(2s,3r,5r,10r,13r,14s,17s)-2,3,14-trihydroxy-10,13-dimethyl-17-[(2r,3r)-2,3,6-trihydroxy-6-methylheptan-2-yl]-2,3,4,5,9,11,12,15,16,17-decahydro-1h-cyclopenta[a]phenanthren-6-one	0.948684	4619.62	4579.68	0.991354	-0.0125279	0.12483	NOT
(2s,3s,4s,5r,6r)-6-[[(2s,3r,4r,6ar,6bs,8as,12as,14br)-4-carboxy-8a-[(2s,3r,4s,5s)-3-[(2s,3r,4s,5r,6s)-3,4-dihydroxy-6-methyl-5-[(2s,3r,4s,5r)-3,4,5-trihydroxyoxan-2-yl]oxyoxan-2-yl]oxy-4,5-dihydroxyoxan-2-yl]oxycarbonyl-2-hydroxy-4,6a,6b,11,11,14b-hexamethyl-1,2,3,4a,5,6,7,8,9,10,12,12a,14,14a-tetradecahydropicen-3-yl]oxy]-3,4,5-trihydroxyoxane-2-carboxylic acid	0.557115	20657.8	19994.4	0.967885	-0.0470923	#VALUE!	NOT
(2s,3s,4s,5r,6r)-6-[[(3s,6ar,6bs,8as,14br)-8a-carboxy-4,4,6a,6b,11,11,14b-heptamethyl-1,2,3,4a,5,6,7,8,9,10,12,12a,14,14a-tetradecahydropicen-3-yl]oxy]-3,4,5-trihydroxyoxane-2-carboxylic acid	0.13772	909.754	1660.77	1.82551	0.868302	0.043584	NOT
(2s,3s,4s,5r,6s)-3,4,5-trihydroxy-6-(5-hydroxy-4-oxo-2-phenylchromen-7-yl)oxyoxane-2-carboxylic acid	0.644605	4853.52	2964.71	0.610837	-0.711141	0.168328	NOT
(e,2s,3r,4r,5s)-4-acetyloxy-2-amino-3,5,14-trihydroxyicos-6-enoic acid	0.487978	55334.5	110307	1.99346	0.995275	0.390943	NOT
(e)-5-(4-methoxy-5-methyl-6-oxopyran-2-yl)-3-methylhex-4-enoic acid	0.890626	9209.39	9111.83	0.989406	-0.0153654	0.252535	NOT
(r)-butaprost (free acid)	0.855832	6599.33	8717.14	1.32091	0.401536	0.307818	NOT
1-(10z-heptadecenoyl)-sn-glycero-3-phospho-(1'-rac-glycerol)	0.273604	5642.02	12763.8	2.26228	1.17777	0.697563	NOT
1-(1z-octadecenyl)-2-(4z,7z,10z,13z,16z,19z-docosahexaenoyl)-sn-glycero-3-phosphocholine	0.751269	2908.1	3976.14	1.36726	0.451293	0.151837	NOT
1-(9z,12z-octadecadienoyl)-2-hydroxy-sn-glycero-3-phosphoethanolamine	0.0641357	125860	220181	1.74941	0.80687	0.575286	NOT
1-deoxy-1-(methylamino)-d-galactitol	0.0440118	6294.84	12230.8	1.94299	0.958276	0.492236	NOT
1-hexadecanoyl-2-(9z-octadecenoyl)-sn-glycero-3-phospho-(1'-myo-inositol)	0.790442	11120.6	9503.48	0.854585	-0.226704	0.256343	NOT
1-Hexadecanoyl-2-(9Z,12Z-octadecadienoyl)-sn-glycero-3-phosphoric acid	0.00534543	10972.8	30682.5	2.79622	1.48348	0.45356	NOT
1-hexadecanoyl-2-sn-glycero-3-phosphate	0.487978	15268.1	11952.3	0.782828	-0.353233	0.411517	NOT
1-myristoyl-2-palmitoyl-sn-glycero-3-phosphocholine	0.177298	32229.3	48701.1	1.51108	0.595583	0.359473	NOT
1-o-(9z-octadecenyl)-sn-glycero-2,3-cyclic-phosphate	0.454073	33120.3	47467.6	1.43319	0.519228	0.241194	NOT
1-oleoyl-sn-glycero-3-phosphoethanolamine	0.929063	115257	121657	1.05552	0.0779556	0.70024	NOT
1-oleoyl-sn-glycerol 3-phosphate	0.00323965	27459.7	16967.9	0.61792	-0.694507	0.596183	NOT
1-Palmitoyl Lysophosphatidic Acid	0.305985	5582.93	4014.37	0.719044	-0.475847	0.144814	NOT
1-palmitoyl-2-hydroxy-sn-glycero-3-phospho-(1'-rac-glycerol)	0.979438	42845	48352	1.12853	0.174447	0.289268	NOT
1-palmitoyl-2-hydroxy-sn-glycero-3-phosphoethanolamine	0.13772	38162.1	72612.7	1.90274	0.928081	0.479262	NOT
1-palmitoyl-3-oleoyl-sn-glycero-2-phosphoethanolamine	0.0168573	18727.3	25943.5	1.38533	0.470228	0.40664	NOT
1-stearoyl-2-hydroxy-sn-glycero-3-phosphoethanolamine	0.076306	759.958	2539.55	3.3417	1.74058	0.13384	NOT
1,10a-dihydroxy-4,4,7,11b-tetramethyl-1,2,3,4a,5,6,6a,7,11,11a-decahydronaphtho[2,1-f][1]benzofuran-9-one	0.120355	80727.5	185367	2.2962	1.19925	0.736372	NOT
1,2-dimyristoyl-sn-glycero-3-phosphate	0.929063	23055.5	23136.9	1.00353	0.00508134	0.33062	NOT
1,2-dioleoyl-sn-glycero-3-phospho-(1'-myo-inositol-3',4'-bisphosphate)	0.226603	23930.7	30990	1.29499	0.372941	0.289466	NOT
1,2-dioleoyl-sn-glycero-3-phosphoethanolamine-n-methyl	0.00114955	8866.35	27797.4	3.13516	1.64854	0.507009	NOT
1,2-dipalmitoyl-sn-glycero-3-phospho-(1'-rac-glycerol)	0.0257931	11735.7	22974.6	1.95767	0.969141	0.16944	NOT
1,2-distearoyl-sn-glycero-3-phospho-l-serine	0.487978	18085	22645.1	1.25215	0.324403	0.344967	NOT
1,2-Distearoyl-sn-glycerol 3-phosphate(PA(18:0/18:0))	0.0376623	14745.8	7604.02	0.515674	-0.955468	0.39331	NOT
1,3,5-trimethyl-2,4,6-tris(3,5-di-tert-butyl-4-hydroxybenzyl) benzene	0.0893403	2134	3711.82	1.73937	0.798563	0.082429	NOT
1.alpha.-methyl-5.alpha.-androstan-3.alpha.-ol-17-one glucuronide	0.103298	4085.89	6358.06	1.5561	0.637939	0.186379	NOT
1.alpha.-methyl-5.alpha.-androstan-3.alpha.,17.beta.-diol glucuronide	0.0527098	6064.41	11565.7	1.90714	0.931409	0.156805	NOT
1',3'-bis[1,2-dilinoleoyl-sn-glycero-3-phospho]-sn-glycerol	0.273604	52161.6	71530.5	1.37132	0.45557	0.493796	NOT
11-(dansylamino)undecanoic acid	0.0136083	8811.19	1734.58	0.196861	-2.34475	0.437604	NOT
11-dehydrothromboxane b2	0.0257931	3473.64	9762.48	2.81044	1.4908	0.99368	NOT
11(Z),14(Z)-Eicosadienoic Acid	0.00904403	94291.5	33985.2	0.360427	-1.47222	0.673482	NOT
11beta-hydroxyprogesterone	0.890626	12120.1	11178.4	0.922301	-0.11669	0.150413	NOT
12-hepe	0.341357	9430.29	15666.2	1.66126	0.732278	0.163941	NOT
12-hete-[d8]	0.0440118	7323.32	4145.32	0.566044	-0.821013	0.424616	NOT
12(13)-epoxy-9z-octadecenoic acid	0.177298	55109.8	23367.5	0.424018	-1.2378	0.526662	NOT
13-hpotre(r)	0.273604	27843.6	17225.7	0.618658	-0.692787	0.599686	NOT
15-cyclohexylpentanorprostaglandin f2.alpha.	0.678782	3291.88	4539.08	1.37887	0.463488	0.12671	NOT
16,16-dimethyl-6-ketoprostaglandin e1	0.855832	29031.9	29974.8	1.03248	0.0461138	0.299622	NOT
18.beta.-glycyrrhetinic acid	0.0641357	15000.6	9146.51	0.609742	-0.713728	0.174352	NOT
1h-indole-1-pentanoic acid, 3-(1-naphthalenylcarbonyl)-	0.0304366	10428	7609.69	0.729737	-0.454552	0.395585	NOT
1h-indole-1-pentanoic acid, 3-[(4-methyl-1-naphthalenyl)carbonyl]-	0.678782	1806.92	1640.78	0.908053	-0.139151	0.085458	NOT
1h-indole-3,5-dicarboxylic acid, 1-[3-[4-(decyloxy)phenoxy]-2-oxopropyl]-, 3-methyl ester	0.557115	5847.19	6712.66	1.14802	0.199142	0.059368	NOT
1h-pyrrole-3-propanoic acid, 5-[(1,2-dihydro-2-oxo-3h-indol-3-ylidene)methyl]-2,4-dimethyl-	0.751269	69716.6	57868.1	0.830048	-0.268734	0.963495	NOT
2-[(2e)-3,7-dimethylocta-2,6-dienyl]-3-methoxy-5-(2-phenylethyl)phenol	0.0641357	17263.9	29340.4	1.69953	0.765132	0.952615	NOT
2-[(2r,4as,8s,8as)-8-[2-[(4as,7r,8ar)-7-(1-carboxyethenyl)-1-hydroxy-4a-methyl-2-oxo-6,7,8,8a-tetrahydro-5h-naphthalen-1-yl]ethyl]-4a-methyl-7-oxo-1,2,3,4,8,8a-hexahydronaphthalen-2-yl]prop-2-enoic acid	0.0893403	1061.24	1494.02	1.40781	0.493449	0.385977	NOT
2-[3-[(e)-6-acetyloxy-2-hydroxy-6-methyl-3-oxohept-4-en-2-yl]-6-(carboxymethyl)-2-hydroxy-3a,5a,9b-trimethyl-5-oxo-2,3,4,6,9,9a-hexahydro-1h-cyclopenta[a]naphthalen-7-yl]-2-methylpropanoic acid	0.000685311	117.475	844.595	7.18955	2.8459	0.114685	NOT
2-[6-[2-[(2e,6e,10e)-12-[4-[3,4-dihydroxy-6-methyl-5-(3,4,5-trihydroxy-6-methyloxan-2-yl)oxyoxan-2-yl]oxy-3,5-dihydroxy-6-(hydroxymethyl)oxan-2-yl]oxy-3,7,11-trimethyldodeca-2,6,10-trienoxy]-3,5-dihydroxy-6-(hydroxymethyl)oxan-4-yl]oxy-4,5-dihydroxy-2-methyloxan-3-yl]oxy-6-methyloxane-3,4,5-triol	0.819062	4772.29	5024.07	1.05276	0.0741748	#VALUE!	NOT
2-amino-3-[hydroxy-[2-hydroxy-3-[octadec-9-enoyl]oxypropoxy]phosphoryl]oxypropanoic acid	0.000685311	17480.4	5532.59	0.316503	-1.65971	0.598888	NOT
2-amino-3-methoxybenzoic acid	0.557115	8203.18	12331.7	1.50328	0.588113	0.306927	NOT
2-arachidonoyl-1-palmitoyl-sn-glycero-3-phosphoethanolamine	0.254833	13588.5	17257.3	1.26999	0.344819	0.245641	NOT
2-arachidonoyl-1-stearoyl-sn-glycero-3-phosphoethanolamine	0.020607	198420	351468	1.77133	0.824833	1.07632	Oa high
2-Hydroxy-3-methylbutyric acid	0.199793	94978.4	53903	0.567529	-0.817233	0.824289	NOT
2-hydroxy-4-methylbenzoic acid	0.373819	35625.7	50048.9	1.40485	0.490421	0.260139	NOT
2-hydroxy-6-methylquinoline-3-carbaldehyde	0.273604	3536.58	2408.46	0.681014	-0.554244	0.0847549	NOT
2-hydroxymyristic acid	0.0304366	221241	71023.7	0.321024	-1.63925	1.24203	Ad high
2-keto-D-Gluconic acid	0.487978	41872.8	34476.7	0.823368	-0.280391	0.404607	NOT
2-methoxy-6-pentadecylbenzoic acid	0.603505	32353.1	40100.6	1.23947	0.309721	0.60454	NOT
2-naphthalenesulfonic acid	0.254833	20835.2	14291.2	0.685919	-0.543889	0.44476	NOT
2-o-methylguanosine	0.305985	125586	111985	0.891695	-0.165379	0.706	NOT
2-oleoyl-1-palmitoyl-sn-glycero-3-phosphoserine	0.644605	14171.7	15199.9	1.07255	0.101047	0.162246	NOT
2-Oxoadipic acid	0.103298	13648.2	7912.72	0.579762	-0.786467	0.502939	NOT
2,5,7,8-tetramethyl-2-(.beta.-carboxyethyl)-6-hydroxychroman	0.158919	198729	340983	1.71582	0.778899	0.546512	NOT
2,6-di-tert-butyl-4-methoxyphenol	0.273604	55126.7	74645.9	1.35408	0.437311	0.580774	NOT
2,6-di-tert-butylphenol	0.644605	29077.5	35264.1	1.21276	0.278295	0.347419	NOT
2,8-quinolinediol	0.890626	2407.75	2794.43	1.1606	0.214867	0.166355	NOT
2'-o-methyluridine	0.678782	19910.5	23253.8	1.16792	0.223936	0.548766	NOT
2',2'-difluoro-2'-deoxyuridine	0.855832	18326.3	16347.1	0.892003	-0.16488	0.206431	NOT
2s-amino-4-phosphonobutyric acid	0.0168573	4964.12	2489.6	0.501519	-0.995625	0.306854	NOT
3-(2,6-dihydroxyphenyl)-4-hydroxy-6-methyl-3h-2-benzofuran-1-one	0.819062	5045.97	4503.12	0.892419	-0.164207	0.132034	NOT
3-[(cholamidopropyl)dimethylammonio]-1-propanesulfonate	0.948684	13601.7	15154.7	1.11418	0.155984	0.247729	NOT
3-[4,5-dihydroxy-3-[(2r,3r,4r,5r,6s)-3,4,5-trihydroxy-6-methyloxan-2-yl]oxy-6-[[(2r,3r,4r,5r,6s)-3,4,5-trihydroxy-6-methyloxan-2-yl]oxymethyl]oxan-2-yl]oxy-5-hydroxy-2-(4-hydroxyphenyl)-7-methoxychromen-4-one	0.076306	618.909	948.538	1.5326	0.615979	0.129519	NOT
3-dehydrocholic acid	0.254833	83338.6	33907.4	0.406863	-1.29738	0.666407	NOT
3-deoxy-d-glycero-d-galacto-2-nonulosonic acid	0.373819	1589.1	4558.77	2.86878	1.52044	0.150155	NOT
3-hydroxy-3-methylglutaric acid	0.0440118	73946	44823.5	0.606166	-0.722215	0.616528	NOT
3-hydroxycapric acid	0.0136083	35491.1	15511.1	0.437042	-1.19416	0.836186	NOT
3-hydroxyphenylacetic acid	0.103298	15012.7	37288.5	2.4838	1.31255	0.852341	NOT
3-hydroxyproline	0.13772	29204.1	39817.8	1.36343	0.447244	0.307795	NOT
3-ketofusidic acid	0.0168573	93812.4	239016	2.54781	1.34926	1.09815	Oa high
3-methoxy-4-hydroxyphenylglycol sulfate	0.790442	99466.5	111624	1.12223	0.166362	0.913656	NOT
3-methoxylimaprost	0.0016575	3246.33	19133.5	5.89387	2.55922	0.685158	NOT
3,4-dichlorophenol	0.751269	37331.2	87240.8	2.33694	1.22462	0.620677	NOT
3,4-dihydroxy-l-phenylalanine	0.948684	5311.99	7547.15	1.42078	0.50668	0.294412	NOT
3,4-dihydroxyhydrocinnamic acid	0.526919	352266	377185	1.07074	0.0986055	0.70166	NOT
3,4'-dimethoxy-2'-hydroxychalcone	0.076306	7044.33	4163.7	0.591071	-0.758596	0.271904	NOT
3.beta.,7.alpha.-dihydroxy-5-cholestenoic acid	0.890626	10336.8	10004.5	0.967856	-0.0471354	0.0553828	NOT
3'-O-Methylinosine	0.526919	23787.8	20688.1	0.869694	-0.20142	0.279114	NOT
4-(2-hydroxyethyl)piperazine-1-ethanesulfonic acid	0.890626	3706.15	4638.08	1.25146	0.323607	0.185781	NOT
4-hydroxybenzaldehyde	0.644605	116369	155656	1.33761	0.419657	0.520907	NOT
4-Hydroxybenzoate	0.790442	1997.94	1981.23	0.991638	-0.012115	0.0724382	NOT
4-morpholinopropanesulfonic acid	0.678782	47524.7	24785	0.521519	-0.939209	0.693581	NOT
4-nitrophenol	0.177298	91432.9	113527	1.24165	0.312253	0.458142	NOT
4,6-diamino-5-formamidopyrimidine	0.13772	142173	177075	1.24549	0.316714	0.849285	NOT
4'-methoxyflavone	0.715271	7850.84	8668.02	1.10409	0.142855	0.0684845	NOT
5-[(z)-14-(3,5-dihydroxyphenyl)tetradec-10-enyl]benzene-1,3-diol	0.020607	3421.58	8543.15	2.49684	1.3201	0.222531	NOT
5-[1,2,4a-trimethyl-5-(propanoyloxymethyl)-2,3,4,7,8,8a-hexahydronaphthalen-1-yl]-3-methylpentanoic acid	0.103298	39113.2	68564.5	1.75298	0.809806	0.789891	NOT
5-aminolevulinic acid	0.158919	87209.5	65269.2	0.748419	-0.418082	0.670116	NOT
5-heptenoic acid, 7-[(1s,2r,3r,4r)-3-[[2-[(phenylamino)carbonyl]hydrazinyl]methyl]-7-oxabicyclo[2.2.1]hept-2-yl]-, (5z)-	0.305985	952.407	1190.77	1.25027	0.32224	0.104365	NOT
5-sulfosalicylic acid	0.678782	12213.6	12599.9	1.03164	0.0449339	0.1596	NOT
5,6,7-trimethoxycoumarin	0.305985	3284.76	2058.81	0.626775	-0.67398	0.13688	NOT
5'-deoxyadenosine	0.341357	35100.3	21205	0.604126	-0.727079	0.883666	NOT
5s-hydroxy-6e,8z,11z,14z-eicosatetraenoic acid	0.00412858	183.702	711.857	3.87506	1.95422	0.244665	NOT
6'-sialyl-n-acetyllactosamine	0.0117575	3759.17	1233.05	0.328011	-1.60818	0.203049	NOT
6'-sialyllactose	0.751269	1035.92	1344.94	1.2983	0.376623	0.0306457	NOT
7-hydroxycoumarin-4-acetic acid	1	3176.12	2321.82	0.731024	-0.452009	0.248384	NOT
7-keto-8-aminopelargonic acid	0.979438	116779	121341	1.03907	0.0552885	0.400021	NOT
7,9-dimethoxy-6-(4-methoxyphenyl)-[1,3]dioxolo[4,5-g]chromen-8-one	0.487978	2538.63	1877.42	0.739539	-0.435302	0.165952	NOT
7(s),17(s)-dihydroxy-8(e),10(z),13(z),15(e),19(z)-docosapentaenoic acid	0.487978	22150.5	15914.1	0.718452	-0.477036	0.374084	NOT
8-gingerol	0.603505	67491.9	85783.6	1.27102	0.345987	0.390454	NOT
8-hydroxyquinoline-2-carbaldehyde	0.13772	20060.7	13952.2	0.695497	-0.523883	0.547539	NOT
8-hydroxyquinoline-2-carbonitrile	0.487978	1593.02	2301.1	1.44449	0.530563	0.117782	NOT
8,11-tridecadienoic acid, 13-(3-pentyl-2-oxiranyl)-, (8z,11z)-	0.678782	57342.3	50479.3	0.880316	-0.183907	0.773712	NOT
9-phenyl-1-(2,4,6-trihydroxyphenyl)nonan-1-one	0.603505	8533.2	7755.79	0.908896	-0.137813	0.135919	NOT
9,10-dihydro-15-deoxy-.delta.12,14-prostaglandin j2	0.557115	2122.36	2528.43	1.19133	0.252571	0.15943	NOT
9,10-dihydroxy-12z-octadecenoic acid	0.341357	65510.3	37965.6	0.579536	-0.78703	0.547323	NOT
Acamprosate	0.751269	199818	183414	0.917904	-0.123585	0.86481	NOT
Acetylcysteine	0.413043	5591.41	6945.8	1.24223	0.31293	0.484044	NOT
Acetylglycine	0.076306	8917.24	7412.35	0.831238	-0.266667	0.306749	NOT
Adrenic Acid	0.0893403	79427.7	50566.7	0.636638	-0.651455	0.97239	NOT
all cis-(6,9,12)-Linolenic acid	0.00534543	283369	115228	0.406636	-1.29819	1.37095	Ad high
Amastatin	0.948684	22711.1	21946.3	0.966326	-0.0494176	0.17189	NOT
Aminomethylphosphonic acid	0.0168573	5687.5	3840.66	0.67528	-0.566441	0.118674	NOT
Anethole	0.678782	3269.79	2453.04	0.750213	-0.414628	0.142342	NOT
Apigenin 7-glucoside	0.373819	33370.4	29807.6	0.893234	-0.16289	0.210304	NOT
Arachidic acid	0.715271	75272.4	61852.6	0.821716	-0.283288	0.855392	NOT
Arachidonic acid (peroxide free)	0.526919	11347.6	13043	1.1494	0.200885	0.251106	NOT
Asiatic acid	0.790442	6371.25	6769.18	1.06246	0.087406	0.105617	NOT
Asiaticoside	0.373819	2230.46	1695.3	0.76007	-0.395796	0.208455	NOT
Asparagine	0.948684	101247	99355.6	0.98132	-0.0272044	0.823854	NOT
Aspartic acid	0.454073	4749.64	6479.75	1.36426	0.448119	0.229337	NOT
Atorvastatin	0.979438	14255	14513.1	1.01811	0.0258872	0.380325	NOT
Avocadyne	0.00685311	9355.52	1798.1	0.192196	-2.37935	0.490545	NOT
Avocadyne acetate	0.678782	9647.14	7587.5	0.786502	-0.346477	0.139914	NOT
Baicalin	0.020607	2339.84	1857.02	0.793655	-0.333416	0.205332	NOT
Benzoic acid, 4-[[(5,6,7,8-tetrahydro-5,5,8,8-tetramethyl-2-naphthalenyl)amino]carbonyl]-	0.678782	8939.12	11279.3	1.2618	0.335478	0.194819	NOT
Bestatin	0.603505	16834.3	13004	0.77247	-0.372449	0.201238	NOT
Beta-estradiol 3-(beta-d-glucuronide)	0.715271	11291.7	11161.5	0.988471	-0.0167298	0.272483	NOT
Blood group b trisaccharide	0.715271	79263.2	17139.3	0.216233	-2.20934	0.897111	NOT
Borrelidin	0.120355	344.07	1386.48	4.02964	2.01065	0.0536874	NOT
Caffeine	0.0257931	4950.74	22832.4	4.61191	2.20536	0.480305	NOT
Camptothecin	0.0304366	2897.15	11518.9	3.97594	1.9913	0.121006	NOT
Carbamic acid, n-[4-[3-[[[7-(hydroxyamino)-7-oxoheptyl]amino]carbonyl]-5-isoxazolyl]phenyl]-, 1,1-dimethylethyl ester	0.557115	7489.52	5524.06	0.737571	-0.439145	0.207482	NOT
Chenodeoxycholic acid 24-acyl-.beta.-d-glucuronide	0.000685311	480.413	7374.25	15.3498	3.94015	0.415126	NOT
Chlorogenic acid	0.790442	13029.2	16515.5	1.26758	0.342072	0.270757	NOT
Cholesteryl sulfate	0.0117575	43596.8	96833.6	2.22112	1.15129	0.414591	NOT
Cis-4,7,10,13,16,19-docosahexaenoic acid	0.158919	31925.2	20793.8	0.65133	-0.61854	0.337346	NOT
Cis-9-palmitoleic acid	0.0304366	492247	177473	0.360536	-1.47178	1.77365	Ad high
cis-Aconitate	0.0257931	40361.8	22195	0.549901	-0.862756	0.579567	NOT
Cis,cis-muconic acid	0.226603	5.42945e+07	5.66152e+07	1.04274	0.0603814	11.5411	NOT
Citrate	0.000685311	50697.5	13111.8	0.258628	-1.95105	0.878188	NOT
Ciwujianoside b	0.948684	15239.2	14648	0.961205	-0.0570845	0.260604	NOT
Confertifoline	0.413043	756369	608374	0.804335	-0.314132	0.379064	NOT
Corticosterone	0.000685311	555.684	4553.37	8.19417	3.0346	0.686863	NOT
Cortisol 21-sulfate	0.715271	5034.37	5764	1.14493	0.195261	0.0747908	NOT
Curcumin	0.790442	1.2169e+07	1.26683e+07	1.04102	0.0580028	4.71131	NOT
Cyanuric acid	0.948684	42659.6	41500.3	0.972825	-0.0397474	0.533359	NOT
Cyclohexanesulfamic acid	0.254833	19278.5	12346	0.640403	-0.642948	0.315247	NOT
Cyclohexylaminopropanesulfonic acid	0.526919	3909.57	3412.88	0.872956	-0.196019	0.050449	NOT
Cytidine	0.0016575	27915.6	15555.2	0.557221	-0.843679	0.712812	NOT
Cytidine 2',3'-cyclic monophosphoric acid	0.373819	811.486	3373.49	4.15717	2.0556	0.178959	NOT
Cytisine	0.751269	5149.79	6032.21	1.17135	0.228174	0.20028	NOT
D-arabinonic acid	0.413043	101399	174122	1.7172	0.780057	0.542335	NOT
D-Arabinono-1,4-lactone	0.00685311	44333.3	22460.9	0.506637	-0.980975	0.70106	NOT
D-Biotin	0.855832	4251.3	4045.87	0.951679	-0.071453	0.16557	NOT
D-erythro-sphinganine-1-phosphate	0.000685311	9676.38	3124.73	0.322924	-1.63073	0.47177	NOT
D-fructose	0.273604	58455.9	68839.9	1.17764	0.235898	0.374648	NOT
D-Galactarate	0.557115	90668.5	109515	1.20786	0.272455	0.467393	NOT
D-galacturonic acid	0.487978	11911.9	12866.1	1.0801	0.111164	0.221668	NOT
D-gluconate	1	41569.7	60578.7	1.45728	0.543278	0.436561	NOT
D-Glucono-1,5-lactone	0.557115	6633.3	6304.34	0.950408	-0.0733817	0.178559	NOT
D-glucose 6-phosphate	0.0527098	3395.1	2056.2	0.605637	-0.723474	0.131389	NOT
D-glucuronic acid	0.487978	48198.2	63770.1	1.32308	0.403902	0.832156	NOT
D-lyxose	0.855832	20375.2	23620.3	1.15927	0.213216	0.212099	NOT
D-Mannitol	0.751269	177189	262655	1.48235	0.567881	0.679772	NOT
D-Mannose	0.373819	3.27331e+06	3.69235e+06	1.12802	0.173789	2.06695	NOT
D-Quinovose	0.00222726	51666.7	26764.8	0.518029	-0.948896	0.439885	NOT
D-Threitol	0.715271	138991	144237	1.03774	0.0534487	0.295805	NOT
D-xylose	0.199793	119585	243744	2.03824	1.02733	1.16617	NOT
Deoxyinosine	0.0641357	35786.8	17082.7	0.477346	-1.06689	0.79623	NOT
Desferrioxamine d2	0.948684	9363.68	8858.78	0.946079	-0.0799674	0.278794	NOT
Desmethylverapamil	0.948684	42153	40570.8	0.962465	-0.0551941	0.351797	NOT
Difenacoum	0.948684	9108.48	9706.88	1.0657	0.0917968	0.571673	NOT
Dihydrothymine	0.557115	520272	580155	1.1151	0.157172	0.892797	NOT
Dihydroxyacetone	0.0376623	3446.99	2572.19	0.746213	-0.42234	0.1961	NOT
DL-3-Phenyllactic acid	0.790442	134642	610817	4.5366	2.18161	1.27246	NOT
DL-serine	0.557115	77026.5	91427.3	1.18696	0.247268	0.523089	NOT
DL-threonine	0.715271	307854	323483	1.05077	0.071445	1.29317	NOT
DL-tyrosine	0.890626	626272	667935	1.06653	0.0929201	1.48677	NOT
Dodecanoic acid	0.199793	88910.5	105345	1.18485	0.244702	0.554746	NOT
Dodecyl sulfate	0.948684	2343.7	2378.89	1.01501	0.0215006	0.0521689	NOT
Eplerenone hydroxy acid	0.751269	14981.9	11998.8	0.800883	-0.320336	0.104164	NOT
Ethyl glucuronide	0.199793	1043.31	906.307	0.868688	-0.20309	0.0332875	NOT
Flavone base + 4o, c-(dehydro-dhex)-dhex	0.715271	1860.37	1960.05	1.05358	0.0753019	0.0671305	NOT
Flufenacet ethanesulfonic acid	0.158919	6919.79	11651.4	1.68379	0.751709	0.593672	NOT
Forskolin	0.979438	16066.4	14449.8	0.899382	-0.152994	0.214325	NOT
Fosfomycin	0.0893403	8272.5	4999.17	0.604312	-0.726634	0.380785	NOT
Fumarate	0.819062	4004.87	4100.87	1.02397	0.0341768	0.104125	NOT
Fumonisin b1	0.819062	23286.1	22274.2	0.956546	-0.0640934	0.413045	NOT
Gamma-Glu-Cys	0.076306	72481.4	9971.77	0.137577	-2.86169	0.836251	NOT
Gamma-Glutamylcysteine	1	3382.13	4048.59	1.19705	0.259486	0.147316	NOT
Ganciclovir	0.0168573	4015.16	2087.87	0.519998	-0.943423	0.33985	NOT
Ganoderic acid a	0.0440118	6358.14	10966.6	1.72482	0.786444	0.236164	NOT
Ganoderic acid h	0.715271	6879.39	11267.2	1.63783	0.711782	0.333586	NOT
Garcinol	0.819062	4519.57	4791.21	1.0601	0.0842055	0.144833	NOT
Gartanin	0.929063	3022.77	4844.26	1.60259	0.680408	0.0922527	NOT
Gentiobiose	0.948684	3866.6	3630.32	0.938893	-0.0909672	0.069815	NOT
Gentiopicroside	0.790442	11129.9	2884.04	0.259125	-1.94828	0.311109	NOT
Glabrolide	0.00685311	56051	26764.8	0.477507	-1.06641	0.704908	NOT
Gln-gly	0.715271	4822.97	2882.28	0.597615	-0.742711	0.258255	NOT
Glucosamine	0.790442	5626.74	6367.11	1.13158	0.178341	0.196216	NOT
Glucose	0.603505	7471.7	6546.88	0.876224	-0.190628	0.128554	NOT
Glutamine	0.254833	2.46158e+06	2.97739e+06	1.20954	0.274461	2.65119	NOT
Glutaric acid	0.273604	4213.87	5239.5	1.24339	0.314284	0.178077	NOT
Gly-Glu	0.000685311	12494.1	2966.87	0.237463	-2.07423	0.64815	NOT
Gly-His-Lys	0.855832	55928.7	60426.8	1.08043	0.111599	0.370717	NOT
Glyceric acid	0.454073	63164.3	51772.6	0.819649	-0.286921	0.897481	NOT
Glycerol	0.120355	3365.35	892.246	0.265128	-1.91524	0.172388	NOT
Glycerophosphate(2)	0.076306	46210	26832.7	0.580669	-0.784211	0.973224	NOT
Glycine	0.790442	322206	348584	1.08187	0.113522	0.758445	NOT
Glycocholic acid	0.890626	75625.7	50933.7	0.673497	-0.570257	0.699425	NOT
Glycodeoxycholic acid	0.790442	859462	834893	0.971414	-0.041842	9.68206	NOT
Heptadecanoic acid	0.454073	80109.4	60417.8	0.754191	-0.406998	0.643811	NOT
Hexadecanedioic acid	0.158919	17837.3	9579.39	0.537042	-0.896894	0.483983	NOT
Hexadecanedioic acid, 3,3,14,14-tetramethyl-	0.890626	66026.7	87498.2	1.32519	0.406205	0.243762	NOT
Hexose + c13h19o (isomer of 1062)	0.305985	8202.74	13741.8	1.67527	0.744396	0.387861	NOT
His-Lys	0.0440118	31056.3	94460.9	3.04161	1.60483	0.830568	NOT
His-ser	0.603505	475312	447912	0.942352	-0.0856613	1.04599	NOT
Histidine	0.979438	425658	427371	1.00402	0.0057943	1.49432	NOT
Homovanillic acid sulfate	0.890626	6066.36	22667.8	3.73663	1.90174	0.126302	NOT
Hydroquinidine	0.948684	123084	91653.4	0.744639	-0.425387	1.01409	NOT
Hydroquinone	0.0168573	2709.52	21211.5	7.8285	2.96874	0.529232	NOT
Hydroxyphenyllactic acid	0.948684	36106.2	51536.2	1.42735	0.513339	0.291236	NOT
Ibuprofen .beta.-d-glucuronide	0.177298	4652.67	7119.92	1.53029	0.613802	0.628864	NOT
Ile-Pro	0.751269	160028	150224	0.938734	-0.0912112	0.904703	NOT
Ile-Trp	0.120355	23252.1	16445.7	0.707277	-0.499652	0.892764	NOT
Indole	0.120355	34042	27115.4	0.796529	-0.328201	0.572513	NOT
Indoleacetic acid	0.158919	19729.3	12247.2	0.620762	-0.687889	0.296258	NOT
Indolelactic acid	0.790442	2.43254e+06	2.26721e+06	0.932033	-0.101547	3.31193	NOT
Indoxyl sulfate	0.0136083	1.01731e+06	2.56843e+06	2.52473	1.33613	3.3245	Oa high
Inosine	0.273604	190740	839757	4.40264	2.13837	2.17098	NOT
Isatin	0.0893403	15589	24844.2	1.5937	0.672378	0.270703	NOT
Isoanhydroicaritin	0.751269	78020.8	65381.5	0.838001	-0.254976	0.927767	NOT
Isorhamnetin-3-o-rutinoside	0.454073	760.745	656.84	0.863417	-0.211871	0.132844	NOT
Jasmonic acid	0.13772	12707.8	31492.9	2.47823	1.30931	0.460948	NOT
Kaempferol-3-o-glucoside-2''-p-coumaroyl	0.948684	2042.34	2045.36	1.00148	0.002131	0.0896103	NOT
Kendomycin	0.929063	8724.48	8060.07	0.923845	-0.114277	0.332918	NOT
Ketoprofen	0.373819	8848.99	8291.96	0.937051	-0.0938003	0.191322	NOT
L-alaninamide, n-[2-[2-(hydroxyamino)-2-oxoethyl]-4-methyl-1-oxopentyl]-3-(2-naphthalenyl)-l-alanyl-	0.13772	6207.91	18287	2.94575	1.55864	0.573176	NOT
L-Anserine	0.0304366	23059.3	59327.6	2.57283	1.36336	0.358505	NOT
L-Arabinose	0.341357	77081.7	117501	1.52437	0.608213	0.786804	NOT
L-arginine, n2-[2-(2,2-diphenylethoxy)acetyl]-	0.948684	2991.15	3037.11	1.01536	0.0219966	0.0943659	NOT
L-Ascorbic acid	0.855832	81648.9	99013.8	1.21268	0.278196	0.698903	NOT
L-Asparagine	0.177298	32979.1	28610	0.86752	-0.20503	0.372632	NOT
L-dihydroorotate	0.678782	1.32542e+06	1.5509e+06	1.17012	0.226652	1.70688	NOT
L-Fucose	0.790442	11770.8	12400.7	1.05351	0.0752074	0.367135	NOT
L-fucose-1-phosphate	0.979438	1785.92	1592.74	0.891834	-0.165153	0.0829964	NOT
L-Glutamate	0.890626	14089.6	16498.7	1.17099	0.227726	0.211838	NOT
L-Gulonic gamma-lactone	0.890626	3907.47	13276.3	3.39767	1.76455	0.197131	NOT
L-gulono-1,4-lactone	0.890626	101405	116766	1.15148	0.203488	0.608514	NOT
L-homoarginine	0.0136083	453.245	3517.34	7.76034	2.95612	0.519607	NOT
L-Iditol	0.715271	1497.35	1410.92	0.942279	-0.0857744	0.0194968	NOT
L-Leucine	0.678782	3644.25	6175.59	1.69461	0.760955	0.113715	NOT
L-Malic acid	0.0117575	14440.1	9432.62	0.653225	-0.614348	0.4237	NOT
L-methionine	0.177298	86887.9	69496.1	0.799837	-0.322222	0.538472	NOT
L-Phenylalanine	0.715271	1329.56	1194.26	0.898236	-0.154833	0.0457908	NOT
L-Pyroglutamic acid	0.751269	282457	284640	1.00773	0.011108	0.877666	NOT
L-threonate	0.948684	108781	120883	1.11125	0.152185	0.516283	NOT
Lactitol	0.678782	3269.48	3781.94	1.15674	0.210064	0.157137	NOT
Leonurine	0.557115	60011.8	53124.9	0.885241	-0.175858	0.668381	NOT
Leu-Gly-Gly	0.790442	37461.3	41122.5	1.09773	0.134525	0.29483	NOT
Leu-Leu	0.979438	74973.9	77242.9	1.03026	0.0430145	0.479513	NOT
Leukotriene d4	0.751269	17203.6	16204.2	0.941906	-0.0863446	0.141214	NOT
Lignoceric acid	0.644605	23380	19566.3	0.83688	-0.256907	0.368956	NOT
Linoleic acid	0.0136083	2.57058e+06	969861	0.377293	-1.40624	3.3536	Ad high
Linoleoylglycine	0.341357	36658.8	28823.3	0.786259	-0.346923	0.379133	NOT
Lithocholic acid	0.603505	30619.2	39071.9	1.27606	0.351694	0.921146	NOT
Ltc4-[d5]	0.000685311	3245.45	599.507	0.184722	-2.43657	0.275899	NOT
m-Chlorohippuric acid	0.855832	692377	721102	1.04149	0.0586446	1.07913	NOT
Macluraxanthone	0.0304366	8742.82	6266.36	0.716744	-0.480471	0.396344	NOT
Madecassic acid	0.158919	7330.19	11414.7	1.55722	0.63897	0.135196	NOT
Malate	0.0136083	51605.6	30122.7	0.583709	-0.776679	0.968606	NOT
Maltotetraose	0.273604	1724.72	1026.57	0.595209	-0.748531	0.13382	NOT
Mandipropamid	0.855832	1817.53	1489.56	0.819548	-0.287099	0.0487115	NOT
Manumycin A	0.979438	1319.38	1075.45	0.815117	-0.294921	0.163107	NOT
Mecoprop-p	0.0440118	5421.17	8976.94	1.65591	0.72762	0.155795	NOT
Mesoxalate	0.715271	4676.67	4105.65	0.877901	-0.18787	0.0731433	NOT
Mestranol	0.177298	39760.6	30821.8	0.775184	-0.36739	0.680186	NOT
Methotrexate	1	2286.91	3239.86	1.4167	0.502532	0.199692	NOT
Methoxyfenozide	1	5626.53	5616.49	0.998216	-0.00257566	0.115526	NOT
Methyl (4r,8as)-1-hydroxy-2-(hydroxymethyl)-5,5,8a-trimethyl-4-[(2e,4e,6e)-octa-2,4,6-trienoyl]oxy-4a,6,7,8-tetrahydro-4h-naphthalene-1-carboxylate	0.226603	3942.14	9598.25	2.43478	1.28379	0.461069	NOT
Metoprolol acid	0.751269	15699.2	17538.2	1.11714	0.159815	0.892594	NOT
Microcystin lr	0.454073	81070.5	49792.8	0.614191	-0.70324	1.31526	NOT
Mycophenolic acid .beta.-d-glucuronide	0.0304366	6129.49	2975.67	0.485467	-1.04255	0.353231	NOT
Myo-inositol	0.0440118	487134	293739	0.602995	-0.729782	1.68522	Ad high
Myristic acid	0.0304366	420152	233930	0.556774	-0.844835	1.67726	Ad high
N-.alpha.-acetyl-l-ornithine	0.273604	202435	580700	2.86858	1.52033	1.2424	NOT
N-(dodecanoyl)-1-.beta.-glucosyl-sphing-4-enine	0.0893403	4429.53	2711.55	0.612152	-0.708038	0.224184	NOT
N-acetyl-d-galactosamine 4-sulfate	0.373819	39301.5	31057.4	0.790235	-0.339647	0.435138	NOT
N-acetyl-d-glucosamine	0.929063	22793.7	21965.8	0.963681	-0.0533723	0.437848	NOT
N-Acetyl-D-Glucosamine 6-Phosphate	0.076306	5162.86	3479.39	0.673928	-0.569335	0.203962	NOT
N-acetyl-d-mannosamine	0.177298	3574.25	2530.55	0.707996	-0.498187	0.257153	NOT
N-Acetyl-DL-methionine	0.273604	14636	11938.7	0.815707	-0.293878	0.37113	NOT
N-acetyl-l-aspartic acid	0.0304366	54925.2	41947.3	0.763717	-0.38889	0.710158	NOT
N-acetyl-l-carnosine	0.890626	5549.06	3882.96	0.699752	-0.515084	0.283125	NOT
N-acetyl-l-phenylalanine	0.644605	18020.2	16665.4	0.924819	-0.112756	0.41623	NOT
N-Acetylglucosamine 1-phosphate	0.00904403	5192.62	2488.19	0.479179	-1.06136	0.224415	NOT
N-acetylneuraminic acid	0.226603	23794.2	16142.6	0.678424	-0.559741	0.584818	NOT
N-acetyltryptophan	0.855832	43764.6	48793.8	1.11492	0.156934	0.355944	NOT
N-palmitoyl-d-sphingosine	0.557115	9526.25	11147.9	1.17023	0.226789	0.383483	NOT
N-palmitoyltaurine	0.0168573	26051.9	8616.12	0.330729	-1.59628	0.610534	NOT
N,n-dimethylguanosine	0.0440118	52373.1	39601	0.756132	-0.403289	0.525633	NOT
N,n'-dicarbobenzyloxy-l-ornithine	0.0376623	992.643	4391.49	4.42404	2.14536	0.121711	NOT
Nabilone	0.979438	5443.16	5662.81	1.04035	0.0570722	0.0552867	NOT
Naringenin-4'-o-.beta.-d-glucuronide	1	7640.04	8001.36	1.04729	0.0666642	0.248856	NOT
Nocardamine	0.226603	8822.25	11720.5	1.32852	0.409815	0.21553	NOT
Norethindrone Acetate	0.199793	8878.33	12090	1.36175	0.445459	0.361414	NOT
Octadecanoic acid	0.644605	8.38591e+06	6.73826e+06	0.803522	-0.315591	7.02815	NOT
Oleana-1,9(11)-dien-28-oic acid, 2-cyano-3,12-dioxo-	0.644605	18421.3	15695.6	0.852038	-0.231011	0.462435	NOT
Oleic acid	0.177298	117880	78131.2	0.662802	-0.593351	0.90196	NOT
Oligomycin b	0.929063	13798.1	13191.7	0.956055	-0.0648349	0.190175	NOT
Orotidine	0.00685311	1787.65	1136.36	0.635674	-0.65364	0.0780068	NOT
Oseltamivir acid	0.557115	5557.95	8039.78	1.44654	0.532603	0.124311	NOT
Oxalate	0.948684	94342.3	96609.2	1.02403	0.0342561	0.29252	NOT
Palmitic acid	0.305985	1.25492e+07	1.05683e+07	0.842152	-0.247848	5.079	NOT
Paulownin	0.341357	3694.05	3035.13	0.821627	-0.283445	0.142386	NOT
Pc(16:0e/10-hdohe)	0.177298	94176.7	137332	1.45824	0.54423	0.62833	NOT
Pc(16:0e/13-hode)	0.0440118	42293.9	74985.8	1.77297	0.826167	0.476244	NOT
Pc(16:0e/8-hepe)	0.0136083	166028	292704	1.76298	0.818014	0.809354	NOT
Pc(16:1e/17-hdohe)	0.305985	33372.9	42996.1	1.28835	0.36553	0.361425	NOT
Pc(17:1/9-hode)	0.0304366	48972.2	89399	1.82551	0.868297	1.08936	Oa high
Pc(18:0e/20-hdohe)	0.076306	67504.2	113417	1.68015	0.748592	0.578112	NOT
Pc(18:1e/14,15-eet)	0.103298	430482	642062	1.4915	0.576761	1.41486	NOT
Pe 34:0	0.0527098	12735.3	20413.1	1.60287	0.680656	0.385609	NOT
Pe 39:6	0.341357	34929	25833.7	0.739607	-0.435168	0.670626	NOT
Pe 40:4	0.0893403	392074	614978	1.56853	0.649411	1.43892	NOT
Pg 40:8	0.979438	7635.32	7564.42	0.990713	-0.0134606	0.149221	NOT
Phe-met-arg-phe-amide	0.751269	9882.59	11154.8	1.12874	0.17471	0.213703	NOT
Phe(benzoyl)-leu-arg	0.751269	35903	43771.4	1.21916	0.285884	0.546158	NOT
Phenyl glucuronide	0.00534543	3018.95	8994.43	2.97932	1.57498	0.354792	NOT
Phenyllactic acid	0.487978	75909.5	433652	5.71274	2.51418	0.216091	NOT
Phosphatidylcholine lyso alkyl 16:0	0.00412858	6075.49	3282.09	0.540218	-0.888388	0.163182	NOT
Pi 32:0	0.0168573	3229.74	5351.14	1.65683	0.728428	0.0882669	NOT
Pi 32:1	0.158919	3228.8	4293.95	1.32989	0.411307	0.148221	NOT
Pi 34:2	0.0136083	62234.3	164481	2.64293	1.40214	0.822716	NOT
Pi 35:2	0.948684	16823.2	18053.2	1.07312	0.101807	0.226816	NOT
Pi 36:2	0.0440118	117680	266821	2.26735	1.18101	0.985705	NOT
Pi 36:4	0.103298	69704.8	113339	1.62599	0.701318	0.649395	NOT
Pi 37:4	0.0257931	8151.7	22974.7	2.81839	1.49487	0.243741	NOT
Pi 38:4	0.454073	1.44029e+06	1.79795e+06	1.24832	0.319991	3.40751	NOT
Pi 38:5	0.790442	77640.7	91401.1	1.17723	0.235398	0.539277	NOT
Pi 40:7	0.603505	5661.93	6425.38	1.13484	0.182488	0.16234	NOT
Pi(16:0e/15-hete)	0.0168573	48302	91202.2	1.88817	0.916986	0.547014	NOT
Pi(18:1/9-hode)	0.644605	4464.08	5482.01	1.22803	0.296344	0.0919331	NOT
Piperazine-n,n'-bis(2-hydroxypropanesulfonic acid)	0.715271	6349.26	5567.67	0.8769	-0.189516	0.270042	NOT
Pitavastatin	0.715271	1176.51	1055.29	0.89696	-0.156884	0.112859	NOT
Plumieride	0.0527098	22201.6	14209.5	0.640021	-0.643809	0.189478	NOT
Pristanic acid	0.177298	13642.4	10410.3	0.763081	-0.390093	0.257595	NOT
Probucol	0.373819	8560.27	5911.3	0.69055	-0.534183	0.608302	NOT
Progesterone	0.13772	23834.1	12961.3	0.543816	-0.878809	0.408296	NOT
Proline	0.341357	592882	923090	1.55695	0.638727	1.73024	NOT
Propanoic acid, 2-(4-chloro-2-methylphenoxy)-	0.678782	10831.3	9958.19	0.919389	-0.121253	0.205728	NOT
Propanoic acid, 3-[[[2-[(aminoiminomethyl)amino]-4-thiazolyl]methyl]thio]-	0.000685311	6385.8	1769.39	0.277082	-1.85161	0.341223	NOT
Propylpyrazoletriol	0.273604	3129.79	4986.19	1.59314	0.671871	0.354054	NOT
Prostaglandin b1	0.644605	22214	25198.5	1.13435	0.181865	0.885529	NOT
Prostaglandin d3	0.103298	4002.48	13017.4	3.25233	1.70147	0.0647445	NOT
Prostaglandin e3	0.158919	5581.56	17154.5	3.07343	1.61985	0.183977	NOT
Prostaglandin f2.alpha.	0.0376623	9787.43	2761.36	0.282134	-1.82555	0.34936	NOT
Prostaglandin f2.beta.	0.557115	32887.3	26290.9	0.799422	-0.322971	0.55958	NOT
Prostaglandin g2	0.948684	18296	19455.6	1.06338	0.0886624	0.393984	NOT
Prunasin	0.855832	22731.8	22770	1.00168	0.00242335	0.476123	NOT
Pseudouridine	0.305985	172193	145882	0.847202	-0.239222	0.810598	NOT
Psoralidin	0.273604	344518	273887	0.794984	-0.331001	1.18062	NOT
Pterine	0.715271	18394.8	16694.7	0.907576	-0.139909	0.617129	NOT
Pyruvaldehyde	0.603505	147947	161459	1.09132	0.126078	0.389983	NOT
Quinaprilat	0.644605	12302	11838.1	0.962293	-0.0554515	0.243114	NOT
Quinate	0.000685311	2033.18	103255	50.7847	5.66632	0.969703	NOT
Quinolinate	0.487978	16018.5	8605.3	0.53721	-0.896443	0.329762	NOT
Quinoline-2,6-diol	0.00685311	26900.9	70368.9	2.61586	1.38729	0.81858	NOT
Raltegravir	0.890626	6175.22	6670.15	1.08015	0.111228	0.27807	NOT
Rauwolscine	0.855832	16158.8	19376.3	1.19912	0.261973	0.251053	NOT
Rhoifolin	0.454073	1080.54	1356.31	1.25521	0.327928	0.114652	NOT
Roburic acid	0.00412858	34712.1	17383	0.500776	-0.997763	0.449032	NOT
Rutaevin	0.00412858	2524.13	819.149	0.324527	-1.62359	0.184597	NOT
Salmeterol	0.948684	4794.6	3602.02	0.751267	-0.412603	0.145772	NOT
Sarcosine	0.020607	549004	693843	1.26382	0.337791	1.33284	Oa high
Senegenin	0.254833	5457.62	4236.13	0.776186	-0.365525	0.174093	NOT
Sm d34:1	0.341357	79732.3	65620.4	0.823009	-0.28102	0.846856	NOT
Sm d42:2	0.790442	1654.77	2022.66	1.22232	0.289619	0.0962207	NOT
Sm d42:3	0.526919	3247.66	3830.17	1.17936	0.23801	0.139307	NOT
Spa-5dc (tentative)	0.979438	14112.6	12272.1	0.869587	-0.201598	0.133785	NOT
Suberosin	0.790442	2133.81	2514.33	1.17833	0.236743	0.10326	NOT
Suberoylanilide hydroxamic acid	0.929063	29190.5	33432.9	1.14534	0.19577	0.324964	NOT
Succinimide	0.0440118	38556.2	27576.3	0.715224	-0.483534	0.570675	NOT
Sucrose	0.979438	237121	30710	0.129512	-2.94884	1.56349	NOT
Tartronate	0.487978	37637.9	35652.6	0.947254	-0.0781772	0.177424	NOT
Taurochenodeoxycholate	0.678782	496197	637719	1.28521	0.362008	5.03154	NOT
Taurocholate	0.526919	38026.1	84402.4	2.21959	1.15029	0.273923	NOT
Taurodeoxycholic acid	0.000685311	1770.23	5294.94	2.99111	1.58068	0.0786501	NOT
Taurolithocholic acid sulfate	0.678782	8113.57	4968.3	0.612345	-0.707584	0.701838	NOT
Tenofovir	0.0641357	3293.69	2039.42	0.619191	-0.691543	0.136751	NOT
Tenuazonic acid	0.0257931	4268.63	9024.43	2.11413	1.08006	0.445555	NOT
Terephthalic acid	0.487978	53799.4	51998	0.966515	-0.0491355	0.301851	NOT
Tetradecanedioic acid	0.0440118	51945.5	18970.7	0.365203	-1.45323	0.220876	NOT
Thiorphan	0.13772	1981.51	9647.15	4.86858	2.2835	0.28833	NOT
Thromboxane B2	0.0641357	26332.8	8810.49	0.334582	-1.57957	0.53879	NOT
Thymol-beta-d-glucoside	0.413043	107763	54920.2	0.509636	-0.972461	0.866642	NOT
Totarol	0.0016575	8880.15	1193.56	0.134408	-2.89531	0.555398	NOT
Trehalose	0.526919	16082.7	17228.5	1.07125	0.0992934	0.0829776	NOT
Tyr-Met	0.678782	3560.58	2924.2	0.821269	-0.284073	0.184971	NOT
Urapidil	0.0257931	18997.4	5647.47	0.297276	-1.75013	0.342446	NOT
Uric acid	0.603505	166180	179805	1.08198	0.113679	0.505488	NOT
Uridine	0.603505	798572	984772	1.23317	0.302366	1.42665	NOT
Valerenic acid	0.790442	460630	466165	1.01202	0.0172323	0.475022	NOT
Valinomycin	0.526919	14005.5	18585.7	1.32703	0.408201	0.446251	NOT
Vitamin c	0.948684	10396.4	11543.5	1.11034	0.150997	0.177951	NOT
Voacamine	1	8866.46	8834.28	0.996371	-0.00524575	0.177991	NOT
Xanthine	0.715271	88541	79013.4	0.892393	-0.164249	0.660072	NOT
Xylitol	0.819062	30458.8	36818	1.20878	0.273552	0.400501	NOT
Z-ligustilide	0.890626	4130.09	3533.43	0.855534	-0.225102	0.0745003	NOT
Zinniol	0.487978	89760	142336	1.58574	0.665154	0.311934	NOT
5-methoxymethylone	0.0304366	139300	94393.3	0.677624	-0.561443	2.0223	Ad high
Valine betaine	0.00412858	19219.7	72664.5	3.78072	1.91866	1.51593	Oa high
L-thiocitrulline	0.000685311	146368	370384	2.53049	1.33942	2.74734	Oa high
Morphine-3-glucuronide	0.0527098	64599.2	42441.2	0.656992	-0.606052	1.38265	NOT
L-Isoleucine	0.373819	942628	810745	0.86009	-0.21744	4.22584	NOT
Imidazole	0.199793	60586	48433.7	0.799421	-0.322973	1.23802	NOT
L-NG-Monomethylarginine	0.751269	88879.5	102032	1.14798	0.199094	2.12009	NOT
Folinic acid	0.0304366	80699.4	38589.6	0.478189	-1.06435	1.65705	Ad high
Azlocillin	0.158919	48180.3	34343.6	0.712814	-0.488402	1.15865	NOT
Chenodeoxycholate	0.00222726	433553	3.05733e+06	7.05181	2.81799	8.99571	Oa high
1,3-cyclobutanedicarboxylic acid, 2,4-diphenyl-, 1-(1-naphthalenyl) ester, (1.beta.,2r,3.alpha.,4r)-	0.0527098	643562	317634	0.493557	-1.01871	4.70515	NOT
Val-Ala-Lys	0.819062	694071	680176	0.979981	-0.0291746	3.49073	NOT
O-acetylsolasodine	0.603505	26789.1	24343	0.908688	-0.138143	1.64282	NOT
1,5-pentanediamine	0.890626	2.93456e+06	2.99302e+06	1.01992	0.0284545	5.80268	NOT
N-(aminothioxomethyl)-5-oxo-1-propyl-2-pyrrolidineacetamide	0.00412858	40356	17243.8	0.427293	-1.2267	1.03098	Ad high
Stearoylcarnitine	0.0136083	61779.8	16631.2	0.269201	-1.89324	1.37402	Ad high
Betaine	0.0136083	3.74076e+07	5.03997e+07	1.34731	0.430086	24.7673	Oa high
DL-2-Aminoadipic acid	0.0527098	257590	152468	0.591901	-0.756573	2.5218	NOT
Goitrin	0.0016575	1.10637e+06	739092	0.668031	-0.582014	3.61859	Ad high
1-Methylhistidine	0.00222726	2.1876e+06	6.50301e+06	2.97267	1.57176	10.273	Oa high
1-methyl-l-histidine	0.00114955	2.55569e+06	1.70517e+07	6.67204	2.73813	12.6376	Oa high
Phosphocholine	0.487978	293414	356237	1.21411	0.2799	2.82479	NOT
1,2-diamino-2-methylpropane	0.819062	1.14412e+06	1.11036e+06	0.970488	-0.0432172	4.76576	NOT
O-toluidine	0.0168573	50648.9	113225	2.23548	1.16059	1.40828	Oa high
Linoleic acid methyl ester	0.00412858	68857.1	25411	0.36904	-1.43815	1.27577	Ad high
Enniatin b	0.00685311	44068.5	13013.4	0.295298	-1.75976	1.04292	Ad high
5-aminovaleric acid	0.00534543	36809.3	76496.1	2.07817	1.05532	1.21413	Oa high
Arg-Val	0.103298	237385	164659	0.693638	-0.527745	2.15276	NOT
2'-deoxycytidine	0.0136083	79979.4	47808.6	0.597762	-0.742357	1.06008	Ad high
2-aminoadipic acid	0.076306	375595	200305	0.5333	-0.906982	3.03964	NOT
Glycerophosphocholine	0.0440118	2.34771e+07	1.25166e+07	0.533139	-0.907415	23.1174	Ad high
DL-phenylalanine	0.0304366	5.40338e+06	4.28472e+06	0.792971	-0.334661	7.08076	Ad high
D-ornithine	0.273604	95565.4	83327.2	0.871939	-0.197701	1.27	NOT
Val-Ile	0.819062	74854.9	83798.3	1.11948	0.162825	1.45966	NOT
Glutamic acid	0.00222726	1.37653e+06	857117	0.622663	-0.683476	4.15219	Ad high
Ser-Thr	0.0440118	1.0138e+06	693644	0.684202	-0.547506	3.77327	Ad high
Lys-Trp-Arg	0.00904403	82142.8	53493.3	0.651224	-0.618775	1.10248	Ad high
Lpc 18:2	0.0527098	1.72706e+07	2.66424e+07	1.54265	0.625408	19.2503	NOT
Gramine	0.00904403	84146.9	223761	2.65917	1.41098	1.67259	Oa high
Creatinine	0.00685311	4.87449e+07	4.10343e+07	0.841818	-0.24842	21.0067	NOT
2-amino-1-phenylethanol	0.0304366	1.13357e+07	9.04651e+06	0.798056	-0.325439	9.97552	Ad high
N-acetylglutamine	0.0376623	2.24556e+06	1.47484e+06	0.656781	-0.606517	5.73929	Ad high
Norvaline	0.020607	186218	140668	0.755397	-0.404692	1.50303	Ad high
Trans-cinnamic acid	0.0527098	156652	125140	0.798838	-0.324024	1.12832	NOT
Pro-hyp	0.000685311	7.37045e+06	1.47488e+06	0.200107	-2.32116	11.866	Ad high
Pyridaben	0.00904403	75036.6	28950.1	0.385813	-1.37403	1.32623	Ad high
Ile-Tyr	0.644605	279593	335590	1.20028	0.263369	2.14707	NOT
Malonic acid	0.00534543	82568.9	374029	4.5299	2.17948	2.2276	Oa high
1-methyladenosine	0.273604	276704	234347	0.846925	-0.239694	1.53764	NOT
Lys-Phe-Lys	0.0440118	191480	58669.2	0.306399	-1.70651	2.20878	Ad high
Phenylacetaldehyde	0.0527098	884098	726726	0.821997	-0.282795	2.58817	NOT
L-palmitoylcarnitine	0.0136083	135003	39522.3	0.292752	-1.77225	1.70303	Ad high
Phosphorylcholine	0.948684	55325.8	56537	1.02189	0.0312416	1.03721	NOT
1-hexadecanoyl-2-octadecadienoyl-sn-glycero-3-phosphocholine	0.00114955	3.45308e+06	1.27706e+07	3.69831	1.88687	12.8954	Oa high
4-imidazoleacetic acid	0.0136083	345101	123206	0.357013	-1.48595	2.68073	Ad high
Guanine	0.226603	709508	541658	0.763428	-0.389435	2.81476	NOT
16-Hydroxypalmitic acid	0.751269	27890	28440.7	1.01975	0.0282099	1.25021	NOT
Orsellinic acid	0.120355	79786.1	102799	1.28843	0.365614	1.39331	NOT
Dibucaine	0.715271	868545	621456	0.715514	-0.482949	3.9703	NOT
D-glucosamine, 6-sulfate	0.00685311	109578	574323	5.24123	2.38991	2.79542	Oa high
1-Palmitoyllysophosphatidylcholine	0.00534543	49932.1	174219	3.48911	1.80286	1.3804	Oa high
7-methylguanosine	0.273604	263703	227397	0.862322	-0.213701	1.71648	NOT
N-Acetyl-L-Histidine	0.273604	449752	370904	0.824687	-0.278081	1.45365	NOT
3-oxazolidinecarboxylic acid, 2,2-dimethyl-4-(1-oxo-2-hexadecyn-1-yl)-, 1,1-dimethylethyl ester, (4s)-	0.890626	21594.7	22957.3	1.0631	0.0882749	1.42568	NOT
17-trifluoromethylphenyltrinorprostaglandin f2.alpha. isopropyl ester	0.158919	46676.8	22201.4	0.47564	-1.07206	1.04235	NOT
Asn-Gly-Lys	0.020607	255205	119959	0.470048	-1.08912	2.23451	Ad high
1-oleoyl-sn-glycero-3-phosphocholine	0.715271	2.33058e+07	2.23631e+07	0.959553	-0.0595657	10.7691	NOT
Methyl (1-(cyclohexylmethyl)-1h-indole-3-carbonyl)-l-valinate	0.715271	325422	243618	0.748621	-0.417692	2.39798	NOT
Hexaethylene glycol	0.855832	1.16393e+06	1.01519e+06	0.872209	-0.197254	4.21157	NOT
L-Histidine	0.644605	1.24299e+06	1.23406e+06	0.992822	-0.0103926	3.70166	NOT
Trigonelline	0.305985	1.79124e+06	3.2284e+06	1.80233	0.84986	8.56305	NOT
Lys-Gly	0.0117575	105431	58573.5	0.555563	-0.847979	1.1249	Ad high
1-(1z-octadecenyl)-sn-glycero-3-phosphocholine	0.000685311	596983	381768	0.639495	-0.644994	2.22054	Ad high
Valine	0.226603	447408	741797	1.65799	0.729433	5.5645	NOT
Allantoin	0.0527098	154464	83650.8	0.541556	-0.884818	1.28961	NOT
Siduron	0.177298	682126	353621	0.51841	-0.947834	4.07929	NOT
.alpha.-naphthylthiourea	0.0893403	152700	103388	0.677068	-0.562628	1.09498	NOT
N-(1-amino-3,3-dimethyl-1-oxobutan-2-yl)-1-pentyl-1h-indole-3-carboxamide	0.678782	644628	499945	0.775555	-0.366698	3.04713	NOT
Thioetheramide-PC	0.00222726	130363	673250	5.16441	2.3686	2.8539	Oa high
Tetraethylene glycol	0.0641357	367616	260302	0.70808	-0.498016	1.60099	NOT
Hydroxyproline	0.487978	251528	71687.9	0.28501	-1.81092	2.31114	NOT
Propentofylline	0.254833	65663.3	34485.3	0.525183	-0.929108	1.03242	NOT
N-Carboxyethyl-.gamma.-aminobutyric acid	0.526919	160976	143679	0.892545	-0.164003	1.10201	NOT
.gamma.-L-Glu-.epsilon.-L-Lys	0.254833	2.12241e+06	1.73415e+06	0.817067	-0.291474	3.90836	NOT
Echinocystic acid	0.13772	204951	103852	0.506715	-0.980753	1.84414	NOT
Arg-Ala	0.0168573	63261.6	101921	1.6111	0.68805	1.18968	Oa high
.gamma.-aminobutyric acid	0.373819	140313	79287.6	0.565076	-0.823483	1.34523	NOT
6-Benzylaminopurine	0.0893403	139608	21421.1	0.153438	-2.70427	2.02084	NOT
1-myristoyl-sn-glycero-3-phosphocholine	0.0527098	700919	1.11767e+06	1.59457	0.673171	2.11121	NOT
N-acetylsphingosine	0.487978	88619	69764.3	0.787239	-0.345126	1.06489	NOT
Arachidonoylthiophosphorylcholine	0.00685311	77838	237977	3.05733	1.61227	1.70754	Oa high
Cytosine	0.120355	118584	72239.1	0.609182	-0.715054	1.23835	NOT
Hc toxin	0.103298	51839.5	20087.8	0.3875	-1.36773	1.22141	NOT
L-carnosine	0.0893403	4.797e+06	2.56631e+06	0.534982	-0.902437	8.10387	NOT
2,3-dinor-8-isoprostaglandin-f2.alpha.	0.373819	65434	33197.7	0.507347	-0.978957	1.36398	NOT
Guanidoacetic acid	0.199793	161171	120993	0.750716	-0.413662	1.00523	NOT
1-hexadecyl-sn-glycero-3-phosphocholine	0.00323965	1.09381e+06	710521	0.649585	-0.62241	2.40107	Ad high
Solanidine	0.273604	59786.8	96771.6	1.61861	0.694757	1.12026	NOT
Oxyquinoline	0.487978	88741.2	63583.2	0.716502	-0.480958	1.00107	NOT
1-pentadecanoyl-sn-glycero-3-phosphocholine	0.0117575	259893	737292	2.83691	1.50432	2.04655	Oa high
N-3,4-tridhydroxybenzamide	0.341357	121106	685977	5.66427	2.50189	5.94478	NOT
Artemisinin	0.526919	111563	66923.7	0.599873	-0.73727	1.31794	NOT
Avobenzone	0.487978	88216.2	7295.07	0.0826954	-3.59605	1.51529	NOT
Lpc 18:3	0.819062	557102	526159	0.944457	-0.0824427	1.75182	NOT
1,2-dithiolane-3-pentanamide, n,n'-1,3-propanediylbis-	0.13772	208458	123759	0.593686	-0.752228	1.47756	NOT
Pro-Glu	0.00412858	275465	94360	0.342548	-1.54562	1.66309	Ad high
L-Glutamine	0.273604	1.17511e+06	761917	0.648382	-0.625084	2.93146	NOT
1-o-hexadecyl-2-deoxy-2-thio-s-acetyl-sn-glyceryl-3-phosphorylcholine	0.00222726	227379	486634	2.14019	1.09774	2.16079	Oa high
Niacinamide	0.0168573	2.44895e+06	1.36398e+06	0.556966	-0.844339	3.84355	Ad high
4-pyridoxic acid	0.0304366	93376.3	179009	1.91707	0.938901	1.04586	Oa high
Pro-leu	0.00685311	1.8755e+06	826322	0.440587	-1.1825	3.87043	Ad high
1-palmitoyl-sn-glycero-3-phosphocholine	0.177298	7.79602e+07	9.85958e+07	1.2647	0.33879	18.1693	NOT
Triethylene glycol	0.373819	149490	103090	0.689611	-0.536145	1.134	NOT
.beta.-muricholic acid	0.790442	76359.8	68181.5	0.892897	-0.163434	2.17236	NOT
Porphobilinogen	0.273604	353587	143798	0.406682	-1.29803	2.20945	NOT
1-hexadecyl-2-(5z,8z,11z,14z-eicosatetraenoyl)-sn-glycero-3-phosphocholine	0.226603	134082	190306	1.41932	0.505197	1.43052	NOT
4-chloroamphetamine	0.751269	383322	318913	0.83197	-0.265396	1.87425	NOT
N-oleoyl-d-erythro-sphingosylphosphorylcholine	0.177298	449312	312876	0.696345	-0.522126	2.27525	NOT
1-Stearoyl-2-oleoyl-sn-glycerol 3-phosphocholine (SOPC)	0.0376623	1.21601e+06	2.72561e+06	2.24143	1.16442	4.74461	Oa high
L-carnitine	0.0527098	4.49099e+07	5.67501e+07	1.26364	0.337588	14.8665	NOT
Met-Met-Arg	0.0440118	1.15674e+06	625100	0.540399	-0.887903	5.55563	Ad high
Indole-3-acetonitrile	0.487978	217712	138385	0.635635	-0.65373	1.53148	NOT
Calcimycin	0.819062	10589.1	9564.6	0.903247	-0.146807	1.0361	NOT
.alpha.-guanidinoglutaric acid	0.413043	11484.6	13948.6	1.21455	0.280419	0.19081	NOT
.alpha.-ionone	0.0168573	37060.2	58586.2	1.58084	0.660693	0.567151	NOT
.alpha.-L-Glu-Gly	0.199793	129620	100467	0.775087	-0.36757	0.981539	NOT
.beta.-Cyano-L-alanine	0.557115	106989	107862	1.00815	0.0117158	0.808546	NOT
.beta.-d-glucopyranosiduronic acid, 5-[3-[(2,2,3,3-tetramethylcyclopropyl)carbonyl]-1h-indol-1-yl]pentyl	0.948684	237119	278214	1.17331	0.230584	1.05	NOT
.beta.-d-glucose	0.979438	3275.22	3084.05	0.941631	-0.0867659	0.109146	NOT
.beta.-ecdysone	0.751269	56294.5	31258.4	0.555266	-0.84875	1.22452	NOT
.beta.-estradiol 17-valerate	0.254833	235928	130664	0.553832	-0.852479	1.18859	NOT
.beta.-Homoproline	0.0257931	26984.6	3995.39	0.148062	-2.75573	0.754488	NOT
.gamma.-linolenoyl ethanolamide	0.0527098	50070.3	35478.2	0.708568	-0.497023	0.752344	NOT
.gamma.-muricholic acid	0.199793	70074.8	148749	2.12272	1.08591	1.21028	NOT
.gamma.-undecalactone	0.751269	43281.9	45042.1	1.04067	0.057511	0.234332	NOT
.tau.-fluvalinate	0.0440118	8738.6	6609.98	0.756412	-0.402756	0.211486	NOT
(-)-quebrachitol	0.373819	18750.5	21084.1	1.12445	0.169224	0.221121	NOT
(-)-riboflavin	0.177298	58093.8	18029.7	0.310356	-1.68801	0.239059	NOT
(1e,4e)-1,5-bis(4-methoxyphenyl)penta-1,4-dien-3-one	0.413043	239716	298162	1.24381	0.31477	0.886188	NOT
(2r,3s,4s,5r,6r)-5-[(2s,3r,4r)-3,4-dihydroxy-4-(hydroxymethyl)oxolan-2-yl]oxy-2-(hydroxymethyl)-6-(2-phenylethoxy)oxane-3,4-diol	0.076306	12605.6	9324.98	0.739748	-0.434893	0.547598	NOT
(2r)-3-hydroxyisovaleroylcarnitine	0.855832	23787.2	18752.2	0.788332	-0.343125	0.467912	NOT
(2r)-5-methoxy-2-methyl-2,3,8,9-tetrahydrofuro[2,3-h]chromen-4-one	0.0440118	5688.28	60020.5	10.5516	3.39939	0.785994	NOT
(2s,3r,4s,5s,6r)-2-[(2r,3r,4s,5s,6r)-4,5-dihydroxy-6-(hydroxymethyl)-2-[[(3s,8r,10r,12r,14r,17s)-12-hydroxy-4,4,8,10,14-pentamethyl-17-[(2s)-6-methyl-2-[(2s,3r,4s,5s,6r)-3,4,5-trihydroxy-6-[[(2s,3r,4s,5s)-3,4,5-trihydroxyoxan-2-yl]oxymethyl]oxan-2-yl]oxyhept-5-en-2-yl]-2,3,5,6,7,9,11,12,13,15,16,17-dodecahydro-1h-cyclopenta[a]phenanthren-3-yl]oxy]oxan-3-yl]oxy-6-(hydroxymethyl)oxane-3,4,5-triol	0.226603	4064.08	5173.12	1.27289	0.348107	#VALUE!	NOT
(2s,3s)-3,5,7-trihydroxy-6-methyl-2-(3,4,5-trihydroxyphenyl)-2,3-dihydrochromen-4-one	0.751269	8213.05	7772.51	0.946361	-0.0795381	0.237619	NOT
(3r,7r,9s,10s,12s,13r,14s,17r)-17-((2r)-6,7-dihydroxy-6-methylheptan-2-yl)-10,13-dimethylhexadecahydro-1h-cyclopenta[a]phenanthrene-3,7,12-triol	0.13772	5067.86	1798.95	0.354972	-1.49422	0.357212	NOT
(3s)-5-[(1s,8ar)-2,5,5,8a-tetramethyl-4-oxo-4a,6,7,8-tetrahydro-1h-naphthalen-1-yl]-3-methylpentanoic acid	0.979438	19539.6	18388.3	0.941082	-0.0876077	0.415862	NOT
(4ar,5r,6as,6br,10s,12ar)-10-[(2r,3r,4r,5s,6r)-3-acetamido-4,5-dihydroxy-6-(hydroxymethyl)oxan-2-yl]oxy-5-hydroxy-2,2,6a,6b,9,9,12a-heptamethyl-1,3,4,5,6,6a,7,8,8a,10,11,12,13,14b-tetradecahydropicene-4a-carboxylic acid	0.305985	28809.6	40443.9	1.40383	0.48937	0.327212	NOT
(4s,5z,6s)-5-[2-[(e)-3-(4-hydroxyphenyl)prop-2-enoyl]oxyethylidene]-4-(2-methoxy-2-oxoethyl)-6-[(2s,3r,4s,5s,6r)-3,4,5-trihydroxy-6-(hydroxymethyl)oxan-2-yl]oxy-4h-pyran-3-carboxylic acid	0.254833	4044.1	2521.74	0.623561	-0.681399	0.213394	NOT
(5r)-5-hydroxy-1-(4-hydroxy-3-methoxyphenyl)decan-3-one	0.855832	8784.3	6776.31	0.771412	-0.374427	0.263468	NOT
(e)-5-hydroxy-1,7-diphenylhept-1-en-3-one	0.715271	176378	186072	1.05496	0.0771898	0.691039	NOT
(phenoxymethyl)penicilloic acid	0.603505	34979.1	37657.5	1.07657	0.106443	0.364282	NOT
(r)-(+)-arachidonyl-1'-hydroxy-2'-propylamide	0.929063	4053.21	4207.94	1.03818	0.0540512	0.0731925	NOT
(S)-2-aminobutyric acid	0.715271	20449.7	17054.9	0.833993	-0.261892	0.728618	NOT
[(1r,2r,3ar,5r,6e,10r,11s,13r,13as)-1,2,3a,11,13-pentaacetyloxy-2,5,8,8-tetramethyl-12-methylidene-4,9-dioxo-3,5,10,11,13,13a-hexahydro-1h-cyclopenta[12]annulen-10-yl] 2-methylbutanoate	0.076306	7907.47	5650.73	0.714607	-0.484779	0.0724538	NOT
[(2r,3r,4s,5s,6r)-3-acetyloxy-2-(acetyloxymethyl)-5-hexanoyloxy-6-[(2s,3r)-2,3,4-trihydroxybutoxy]oxan-4-yl] tetradecanoate	0.751269	4163.61	3907.17	0.93841	-0.0917095	0.150725	NOT
[(2s,3r,4s,5r,6r)-6-[[(2r,3s,4s,5r,6r)-3,4-dihydroxy-6-[(2e,6e,10e)-3,7,11,15-tetramethylhexadeca-2,6,10,14-tetraenoxy]-5-[(2s,3r,4r,5s,6s)-3,4,5-triacetyloxy-6-methyloxan-2-yl]oxyoxan-2-yl]methoxy]-4,5-dihydroxy-2-methyloxan-3-yl] acetate	0.00323965	59580.7	32202.7	0.540489	-0.887662	0.723668	NOT
[1,1'-biphenyl]-2-carboxylic acid, 4'-[[2,3-dimethyl-5-[[[(1s)-1-(4-nitrophenyl)ethyl]amino]carbonyl]-1h-indol-1-yl]methyl]-	0.177298	1415.55	2201.6	1.55529	0.637186	0.183156	NOT
[17-acetyl-8,14,17-trihydroxy-3-[5-[5-[3-hydroxy-4-methoxy-6-methyl-5-[3,4,5-trihydroxy-6-(hydroxymethyl)oxan-2-yl]oxyoxan-2-yl]oxy-4-methoxy-6-methyloxan-2-yl]oxy-4-methoxy-6-methyloxan-2-yl]oxy-10,13-dimethyl-1,2,3,4,5,6,7,9,11,12,15,16-dodecahydrocyclopenta[a]phenanthren-12-yl] benzoate	0.13772	2214.92	1770.62	0.799408	-0.322996	#VALUE!	NOT
[3-hydroxy-2-methyl-4-(7-oxofuro[3,2-g]chromen-9-yl)oxybutan-2-yl] (z)-2-methylbut-2-enoate	0.526919	3955.37	2683.79	0.678519	-0.55954	0.0727407	NOT
[5-acetyloxy-3-(hydroxymethyl)-2-oxo-6-propan-2-ylcyclohex-3-en-1-yl] 3-methylpentanoate	0.855832	221041	260476	1.17841	0.236838	0.96058	NOT
[6-[2-(3,4-dihydroxyphenyl)-8-hydroxy-4-oxochromen-7-yl]oxy-3,4,5-trihydroxyoxan-2-yl]methyl (e)-3-(4-hydroxyphenyl)prop-2-enoate	0.948684	378.289	591.566	1.5638	0.645052	0.0244269	NOT
1-(1,2-dioctanoylphosphatidyl)inositol	0.751269	2018.19	1969.86	0.976054	-0.0349668	0.162549	NOT
1-(1z-hexadecenyl)-sn-glycero-3-phosphocholine	0.678782	596235	538614	0.903359	-0.146629	1.09441	NOT
1-(1z-octadecenyl)-2-(4z,7z,10z,13z,16z,19z-docosahexaenoyl)-sn-glycero-3-phosphoethanolamine	0.715271	12389.5	12662.4	1.02203	0.0314379	0.314431	NOT
1-(1z-octadecenyl)-2-(5z,8z,11z,14z-eicosatetraenoyl)-sn-glycero-3-phosphocholine	0.305985	124968	189479	1.51622	0.600478	1.17064	NOT
1-(1z-octadecenyl)-2-(9z-octadecenoyl)-sn-glycero-3-phosphocholine	0.979438	21889.2	30753.6	1.40497	0.490536	0.522793	NOT
1-(3-pyridyl)-1-butanone-4-carboxylic acid	0.413043	7146.63	11643.6	1.62924	0.704198	0.11544	NOT
1-[(1-methylpiperidin-2-yl)methyl]-3-(1-naphthoyl)indole	0.557115	28825.5	18442.2	0.639787	-0.644337	0.363308	NOT
1-[(4-chlorophenyl)methyl]-3-[(1,1-dimethylethyl)thio]-.alpha.,.alpha.- dimethyl-5-(1-methylethyl)-1h-indole-2-propanoic acid	0.226603	30217.3	43367.4	1.43519	0.521237	0.327708	NOT
1-acetyl-3-piperidinamine	0.373819	569552	783243	1.37519	0.459633	1.10616	NOT
1-Aminocyclohexanecarboxylic acid	0.487978	6394.3	5893.07	0.921613	-0.117767	0.0704858	NOT
1-Aminocyclopropanecarboxylic acid	0.0893403	2.39818e+06	2.10735e+06	0.878729	-0.186509	2.72818	NOT
1-decanoyl-2-hydroxy-sn-glycero-3-phosphocholine	0.273604	11588.8	7136.84	0.615837	-0.699378	0.24113	NOT
1-docosahexaenoyl-2-stearoyl-sn-glycero-3-phosphocholine	0.790442	2701.3	2447.33	0.905981	-0.142447	0.155277	NOT
1-heptadecanoyl-sn-glycero-3-phosphocholine	0.00685311	548746	1.49672e+06	2.72753	1.4476	1.58882	Oa high
1-hexadecyl-2-(9z-octadecenoyl)-sn-glycero-3-phosphocholine	0.341357	108635	143087	1.31714	0.397406	1.14464	NOT
1-hexadecylamine	0.00412858	95219.7	120850	1.26917	0.343881	0.223439	NOT
1-hydroxy vitamin d2	0.678782	57479.6	46925.9	0.816393	-0.292664	1.24467	NOT
1-lignoceroyl-2-hydroxy-sn-glycero-3-phosphocholine	0.0440118	9122.4	19909.8	2.18252	1.126	0.245748	NOT
1-methylhistamine	0.00534543	26485.5	91432.4	3.45217	1.78751	0.881446	NOT
1-Methylnicotinamide	0.273604	6801.18	5355.33	0.787412	-0.344809	0.0990035	NOT
1-monolinoleoyl-rac-glycerol	0.0893403	661242	443167	0.670205	-0.577326	1.68482	NOT
1-o-hexadecyl-2-o-(2e-butenoyl)-sn-glyceryl-3-phosphocholine	0.0440118	158509	245552	1.54913	0.631462	1.07537	Oa high
1-o-hexadecyl-2-o-(5z,8z,11z,14z,17z-eicosapentaenoyl)-sn-glyceryl-3-phosphorylcholine	0.305985	71205.5	102430	1.43851	0.524571	0.491642	NOT
1-o-hexadecyl-2-o-acetyl-sn-glyceryl-3-phosphoryl(n,n,n-trimethyl)hexanolamine	0.305985	12239.4	5738.84	0.468882	-1.0927	0.488662	NOT
1-o-hexadecyl-2-o-butanoyl-sn-glyceryl-3-phosphocholine	0.929063	697198	740084	1.06151	0.0861189	2.29806	NOT
1-o-octadecyl-sn-glyceryl-3-phosphorylcholine	0.305985	61461.5	111676	1.81701	0.861568	0.194383	NOT
1-octadecanoyl-2-octadecenoyl-sn-glycero-3-phosphocholine	0.0440118	6.78082e+06	1.34291e+07	1.98046	0.985836	4.77184	Oa high
1-octadecyl-2-acetyl-sn-glycero-3-phosphocholine	0.00323965	3024.79	12130.2	4.01025	2.00369	0.284475	NOT
1-oleoyl-2-hydroxy-sn-glycero-3-phospho-(1'-rac-glycerol)	0.557115	54189.6	31587.4	0.582905	-0.778668	0.644782	NOT
1-oleoyl-2-myristoyl-sn-glycero-3-phosphocholine	0.00222726	85140.5	211272	2.48145	1.31118	1.11852	Oa high
1-oleoyl-l-.alpha.-lysophosphatidic acid	0.00685311	15451.5	9120.59	0.590272	-0.760547	0.485675	NOT
1-palmitoyl-2-(4-ketododec-3-enedioyl)phosphatidylcholine	0.557115	4032.95	5633.1	1.39677	0.482094	0.0531471	NOT
1-palmitoyl-2-azelaoylphosphatidylcholine	0.0304366	29471.1	59406.1	2.01574	1.01131	0.334532	NOT
1-palmitoyl-2-docosahexaenoyl-sn-glycero-3-phosphocholine	0.0527098	314341	583484	1.85621	0.892363	1.72275	NOT
1-palmitoyl-2-glutaryl phosphatidylcholine	0.226603	6595.04	10288.5	1.56003	0.641578	0.0670425	NOT
1-palmitoyl-2-linoleoyl-rac-glycerol	0.00534543	4399.45	11957.9	2.71804	1.44257	0.348102	NOT
1-palmitoyl-2-linoleoyl-sn-glycero-3-phosphocholine	0.0440118	67579.9	134391	1.98863	0.991773	1.31157	Oa high
1-palmitoyl-2-oleoyl-3-linoleoyl-rac-glycerol	0.890626	20095.1	19356.9	0.963264	-0.0539973	0.239186	NOT
1-palmitoyl-2-oleoyl-sn-glycerol	0.557115	102312	120473	1.17751	0.235738	0.445369	NOT
1-palmitoylglycerol	0.341357	2.14994e+06	1.9982e+06	0.929421	-0.105596	1.41054	NOT
1-piperazinecarboxamide, 4-(3-chloro-2-pyridinyl)-n-[4-(1,1-dimethylethyl)phenyl]-	0.557115	36314.9	44945.4	1.23766	0.307611	0.571546	NOT
1-stearoyl-2-arachidonoyl-sn-glycero-3-phospho-(1'-myo-inositol)	0.226603	22866.7	12830.5	0.561099	-0.833672	0.599242	NOT
1-Stearoyl-2-arachidonoyl-sn-glycerol	0.226603	400365	584392	1.45965	0.54562	0.660553	NOT
1-stearoyl-2-docosahexaenoyl-sn-glycero-3-phosphocholine	0.120355	549542	952554	1.73336	0.793572	1.2933	NOT
1-stearoyl-2-hydroxy-sn-glycero-3-phosphate	0.341357	12474.6	11353.8	0.910152	-0.13582	0.138463	NOT
1-stearoyl-2-hydroxy-sn-glycero-3-phosphocholine	0.948684	717116	674303	0.940298	-0.0888094	1.16403	NOT
1-stearoyl-2-linoleoyl-sn-glycero-3-phospho-l-serine	0.790442	10647.1	10294.8	0.966916	-0.0485382	0.183016	NOT
1-stearoyl-2-oleoyl-sn-glycero-3-phosphoethanolamine	0.0527098	27378.4	37371.8	1.36501	0.448911	0.450826	NOT
1-stearoyl-rac-glycerol	0.0893403	3.74271e+06	2.55484e+06	0.682619	-0.550848	3.35888	NOT
1-Stearoyl-sn-glycerol 3-phosphocholine	0.855832	171552	189250	1.10316	0.141641	1.15965	NOT
1-Stearoyl-sn-glycerol 3-phosphocholine(LPC(18:0))	0.929063	6.58779e+06	6.00945e+06	0.91221	-0.132562	7.11854	NOT
1,11-undecanedicarboxylic acid	0.979438	11216.9	9269.25	0.826363	-0.275152	0.139945	NOT
1,2-benzenedicarboxylic acid	0.890626	385259	415174	1.07765	0.107887	1.76524	NOT
1,2-di-(9z,12z,15z-octadecatrienoyl)-sn-glycero-3-phosphocholine	0.526919	111876	148880	1.33075	0.412245	0.635489	NOT
1,2-diarachidonoyl-sn-glycero-3-phosphocholine	0.373819	129747	158590	1.22231	0.289609	0.829059	NOT
1,2-dihexadecanoyl-sn-glycerol	0.678782	55410.1	49029.5	0.884849	-0.176498	0.393143	NOT
1,2-dihydroxyheptadec-16-yn-4-yl acetate	0.199793	115059	53944	0.468838	-1.09284	0.652489	NOT
1,2-dilauroyl-sn-glycero-3-phosphatidylcholine	0.273604	36753.7	58002.8	1.57815	0.658231	0.476416	NOT
1,2-dilauroyl-sn-glycero-3-phospho-sn-glycerol	0.819062	837.951	895.479	1.06865	0.0957939	0.0920615	NOT
1,2-dilinolenoyl-sn-glycero-3-phosphoethanolamine	0.177298	9071.52	13939.5	1.53662	0.619762	0.136944	NOT
1,2-dilinoleoyl-sn-glycero-3-phosphoethanolamine	0.177298	7278.93	13089	1.79821	0.846559	0.19835	NOT
1,2-dilinoleoylglycerol	0.0376623	27811.6	57447	2.06558	1.04654	0.215795	NOT
1,2-dimethylimidazole	0.177298	38701.6	43933.3	1.13518	0.182923	0.283285	NOT
1,2-dimyristoyl-sn-glycerol	0.819062	16169.8	17888.7	1.1063	0.145746	0.192974	NOT
1,2-dioctadecanoyl-sn-glycerol	0.199793	4426.98	3789.46	0.855992	-0.224331	0.077254	NOT
1,2-dioleoyl-sn-glycero-3-phosphate	0.273604	14148.6	6171.95	0.436223	-1.19686	0.6999	NOT
1,2-dioleoyl-sn-glycero-3-phosphatidylcholine	0.0641357	828719	1.43137e+06	1.72721	0.788445	1.96264	NOT
1,2-dioleoyl-sn-glycero-3-phosphoethanolamine	0.819062	285075	277999	0.975178	-0.0362618	0.56595	NOT
1,2-dioleoyl-sn-glycerol	0.0117575	69528.3	169574	2.43891	1.28624	0.76636	NOT
1,2-dipalmitoleoyl-sn-glycero-3-phosphocholine	0.929063	111322	125617	1.12841	0.174295	0.689387	NOT
1,2-dipalmitoylphosphatidylinositol-4,5-diphosphonate	0.790442	3059.03	3688.46	1.20576	0.269944	0.0711262	NOT
1,2-dipentadecanoyl-sn-glycero-3-phosphocholine	0.00222726	15861.5	40021.6	2.52319	1.33525	0.282667	NOT
1,2-ditetradecanoyl-sn-glycero-3-phosphocholine	0.644605	2896.09	2723.03	0.940244	-0.0888926	0.0640521	NOT
1,3-propanediol	0.199793	18082.8	14794.7	0.818167	-0.289533	0.200928	NOT
1,3,4,6-tetra-o-acetyl-.beta.-d-mannopyranose	0.855832	35243.6	34431.5	0.976956	-0.0336343	0.138344	NOT
1,4-dihydroxy-2-naphthoic acid	0.948684	17654.1	20183.9	1.1433	0.193202	0.367207	NOT
1,7-bis(4-hydroxyphenyl)-5-[(2r,3r,4s,5s,6r)-3,4,5-trihydroxy-6-(hydroxymethyl)oxan-2-yl]oxyheptan-3-one	0.487978	2883.62	2506.56	0.869241	-0.202172	0.0960622	NOT
1,7-diphenyl-4e-hepten-3-one	0.929063	31900.9	31430.8	0.985264	-0.0214172	0.688668	NOT
10-deacetylbaccatin iii	0.855832	4501.63	4436.53	0.985538	-0.0210162	0.0769949	NOT
10-formyl-7,8-dihydrofolic acid	0.226603	38747.3	25311.2	0.653237	-0.614321	0.465062	NOT
11-ketofusidic acid	0.678782	42242.1	28045.6	0.663926	-0.590905	0.817894	NOT
11,14,17-eicosatrienoic acid, (z,z,z)-	0.0376623	5413.17	10431	1.92697	0.946335	0.234565	NOT
12,13-dihydroxy-9z-octadecenoic acid	0.103298	128545	41142.2	0.320061	-1.64358	0.777349	NOT
12s-hydroxy-5z,8e,10e-heptadecatrienoic acid	0.855832	15862.8	17121.5	1.07935	0.110163	0.235704	NOT
15-deoxy-.delta.12,14-prostaglandin j2 glutathione	0.00685311	19259.4	8768.94	0.455306	-1.13509	0.639602	NOT
15-deoxy-goyazensolide	0.819062	671594	581239	0.865463	-0.208457	1.28754	NOT
15-ketoprostaglandin f2.alpha.	0.00412858	4680.02	2599.61	0.555469	-0.848221	0.052855	NOT
15(r),19(r)-hydroxyprostaglandin e1	0.557115	14480	10725.3	0.740696	-0.433046	0.323796	NOT
17-trifluoromethylphenyltrinorprostaglandin f2.alpha. methyl ester	0.020607	6222.1	2812.8	0.452066	-1.1454	0.202837	NOT
1h-indole-1-acetic acid, 5-fluoro-2-methyl-3-(2-quinolinylmethyl)-	0.678782	3681.6	5181.62	1.40744	0.493071	0.130384	NOT
1h-indole-2-carboxylic acid, ethyl ester	0.254833	6908.9	9636.23	1.39476	0.480013	0.15373	NOT
1h-indole-4-carboxamide, n-[(1,2-dihydro-4,6-dimethyl-2-oxo-3-pyridinyl)methyl]-3-methyl-1-[(1s)-1-methylpropyl]-6-[6-(1-piperazinyl)-3-pyridinyl]-	0.948684	13211.9	14480	1.09598	0.132217	0.26122	NOT
1h-indole-5-sulfonamide, n-(3-chlorophenyl)-3-[[3,5-dimethyl-4-[(4-methyl-1-piperazinyl)carbonyl]-1h-pyrrol-2-yl]methylene]-2,3-dihydro-n-methyl-2-oxo-, (3z)-	0.0257931	12273	8681.81	0.707391	-0.49942	0.149883	NOT
1h-pyrano[3',4':6,7]indolizino[1,2-b]quinoline-3,14(4h,12h)-dione, 4,11-diethyl-4,9-dihydroxy-, (4s)-	0.819062	4574.07	4465.21	0.976202	-0.0347485	0.151323	NOT
1h-pyrrolo[2,3-b]quinoxalin-2-amine, 1-(4-fluorophenyl)-3-(phenylsulfonyl)-	1	10604.1	10323.7	0.97356	-0.0386586	0.142378	NOT
2-(2-hydroxybut-3-en-2-yl)-3a,6,6,9a-tetramethyl-2,4,5,5a,7,8,9,9b-octahydro-1h-benzo[e][1]benzofuran-4,5-diol	0.929063	74490.1	99534.7	1.33621	0.418151	0.841519	NOT
2-(2-methoxyethoxy)acetic acid	0.120355	4007.6	7872.11	1.96429	0.974011	0.390623	NOT
2-(5-oxovaleryl)phosphatidylcholine	0.0168573	29048.3	56353.5	1.93999	0.956051	0.52572	NOT
2-(hydroxymethyl)-6-[5-[3-(hydroxymethyl)-5-(3-hydroxypropyl)-7-methoxy-2,3-dihydro-1-benzofuran-2-yl]-2-methoxyphenoxy]oxane-3,4,5-triol	0.819062	26552.7	23277.8	0.876666	-0.189901	0.475878	NOT
2-(n-morpholino)ethanesulfonic acid	0.373819	11008.9	30547.9	2.77484	1.4724	0.404638	NOT
2-Amino-2-methyl-1,3-propanediol	0.0257931	128224	198632	1.5491	0.631434	0.890331	NOT
2-aminobenzamide	0.0117575	57460.6	27609.6	0.480496	-1.0574	0.360354	NOT
2-aminophenol	0.948684	3239.63	3331.87	1.02847	0.0405012	0.128099	NOT
2-butenamide, n-[4-[(3-chloro-4-fluorophenyl)amino]-7-[[(3s)-tetrahydro-3-furanyl]oxy]-6-quinazolinyl]-4-(dimethylamino)-	0.526919	2382.33	1901.92	0.798347	-0.324911	0.124492	NOT
2-butylaniline	0.678782	7801.65	10570.6	1.35491	0.438202	0.21126	NOT
2-chloro-1,3,8-trihydroxy-6-(hydroxymethyl)anthracene-9,10-dione	0.855832	27611.4	25727.6	0.931774	-0.101947	0.29996	NOT
2-dimethylamino-6-hydroxypurine	0.158919	33455.2	25879	0.77354	-0.370452	0.589505	NOT
2-docosahexaenoyl-1-palmitoyl-sn-glycero-3-phosphoethanolamine	0.751269	107442	136227	1.26792	0.342462	0.601232	NOT
2-erahpa [dmed-fahfa]	0.199793	3138.22	2810.48	0.895565	-0.15913	0.0476749	NOT
2-hdeahpda [dmed-fahfa]	0.644605	106315	94103.9	0.885142	-0.176019	0.467317	NOT
2-hydroxy-5-methoxybenzoic acid	0.103298	4479.97	6131.55	1.36866	0.452761	0.096051	NOT
2-hydroxybenzyl alcohol	0.0641357	69523.7	57844.4	0.832011	-0.265326	0.707413	NOT
2-imino-4-methylpiperidine	0.526919	18300.6	16219.7	0.886296	-0.174139	0.284304	NOT
2-Isopropylmalic acid	0.948684	7973.77	8397.74	1.05317	0.0747399	0.338894	NOT
2-linoleoyl-1-palmitoyl-sn-glycero-3-phosphoethanolamine	0.00534543	33323.7	108095	3.2438	1.69768	0.894626	NOT
2-linoleoylglycerol	0.120355	305102	206885	0.678084	-0.560463	1.25569	NOT
2-methylamino-1-phenylbutane	0.819062	67733.7	90575.4	1.33723	0.419245	0.768431	NOT
2-Methylbutyroylcarnitine	0.0136083	4732.55	8564.06	1.80961	0.855679	0.266722	NOT
2-mohma [dmed-fahfa]	0.819062	59511.4	67362.6	1.13193	0.178782	0.616302	NOT
2-naphthalenecarboxamide, 1-hydroxy-n-[2-(5-hydroxy-1h-indol-3-yl)ethyl]-	0.413043	4467.16	3055.3	0.683947	-0.548044	0.0495213	NOT
2-naphthoxyacetic acid	0.557115	34238.2	30202.4	0.882126	-0.180944	0.243351	NOT
2-nitrophenethyl alcohol	0.177298	6855.53	12216	1.78191	0.833428	0.187021	NOT
2-o-rhamnosylvitexin	0.715271	2786.36	2838.89	1.01885	0.0269487	0.16127	NOT
2-oleoyl-1-palmitoyl-sn-glycero-3-phosphocholine	0.00114955	4.56365e+06	9.71861e+06	2.12957	1.09056	5.50102	Oa high
2-oleoyl-1-stearoyl-sn-glycero-3-phosphoserine	0.020607	4040.62	9500.2	2.35117	1.23338	0.427921	NOT
2-phenylacetamide	0.948684	146165	138916	0.950408	-0.073381	0.587848	NOT
2-phenylpiperidine-2-acetamide	0.603505	7687.36	10613.7	1.38067	0.465365	0.21326	NOT
2-piperidinecarboxylic acid, 1-(3,3-dimethyl-1,2-dioxopentyl)-, (1r)-1-(3-aminophenyl)-3-(3,4-dimethoxyphenyl)propyl ester, (2s)-	0.373819	17934.6	9167.03	0.511136	-0.96822	0.705211	NOT
2-piperidone	0.855832	1.95702e+06	2.00198e+06	1.02298	0.0327745	0.507169	NOT
2-pivaloyl-1,3-indandione	0.526919	88648.8	67351.2	0.759752	-0.396399	0.927298	NOT
2-sdahaa [dmed-fahfa]	0.254833	2953.13	3666.05	1.24141	0.311984	0.104772	NOT
2-sdahma [dmed-fahfa]	0.819062	4513.11	4151.54	0.919884	-0.120475	0.0618911	NOT
2,2-bis[hydroxymethyl]-2,2',2''-nitrilotriethanol	0.305985	50463.6	31717	0.628514	-0.669984	0.601886	NOT
2,3-quinoxalinedione, 1,4-dihydro-6,7-dinitro-	0.454073	10780.1	8779.16	0.814387	-0.296213	0.194468	NOT
2,3,9,10-tetramethoxy-6a,11a-dihydro-6h-[1]benzofuro[3,2-c]chromene-4,8-diol	0.715271	3744.41	4189.41	1.11884	0.162008	0.142417	NOT
2,4,6-tri-tert-butylaniline	0.00534543	6.47314e+06	8.07461e+06	1.2474	0.318928	3.78661	Oa high
2,4,7,9-tetramethyl-5-decyne-4,7-diol	0.526919	6840.05	9758.6	1.42669	0.512668	0.15847	NOT
2,6-di-tert-butyl-4-hydroxymethylphenol	0.341357	423452	231558	0.546835	-0.870823	1.92009	NOT
2,6-di-tert-butylbenzoquinone	0.177298	39134	60307.1	1.54104	0.623904	0.88491	NOT
2'-Deoxy-D-ribose	0.819062	40848	40211.7	0.984425	-0.0226475	0.375694	NOT
2'-deoxyinosine	0.715271	37358.8	11359.2	0.304058	-1.71758	1.0943	NOT
2'-fucosyllactose	0.13772	2338.97	1836.77	0.78529	-0.348702	0.06835	NOT
2'-hydroxy-2,5,6'-trimethoxychalcone	0.103298	23720.4	19115.1	0.805849	-0.311419	0.342542	NOT
2'-o-methylcytidine	0.678782	95364.4	103898	1.08948	0.123644	0.540432	NOT
2',7-bis(acetyl)taxol	0.0136083	3792.92	2126.92	0.560759	-0.834547	0.184995	NOT
21-deacetoxy-11-oxodeflazacort-3,20-hydrazinecarboxamide	0.855832	15913.5	11619.1	0.730141	-0.453754	0.363271	NOT
2h-benzimidazol-2-one, 1-ethyl-1,3-dihydro-	0.948684	3045.21	3065.84	1.00678	0.00974404	0.129957	NOT
2h-pyrrole, 2-(5,5-dimethyl-2-oxido-1,3,2-dioxaphosphorinan-2-yl)-3,4-dihydro-2-methyl-, 1-oxide	0.0893403	12870.7	8375.12	0.650713	-0.619907	0.543485	NOT
3-(2-hydroxyethyl)indole	0.790442	63543.2	60440.3	0.951169	-0.0722259	0.428349	NOT
3-(n-maleimidopropionyl)biocytin	0.929063	4370.9	4016.89	0.919009	-0.12185	0.0901797	NOT
3-[(2s,3r,4s,5s,6r)-4,5-dihydroxy-3-[(2s,3r,4r,5r,6s)-3,4,5-trihydroxy-6-methyloxan-2-yl]oxy-6-[[(2s,3r,4r,5r,6s)-3,4,5-trihydroxy-6-methyloxan-2-yl]oxymethyl]oxan-2-yl]oxy-5-hydroxy-2-(4-hydroxyphenyl)-6-methoxy-7-[(2s,3r,4r,5r,6s)-3,4,5-trihydroxy-6-methyloxan-2-yl]oxychromen-4-one	0.199793	1125.19	1025.57	0.911462	-0.133745	#VALUE!	NOT
3-[(3s,5r,10s,13r,14s,17s)-14-hydroxy-3-[(2r,3s,4s,5s,6s)-3-hydroxy-4-methoxy-6-methyl-5-[(2s,3r,4s,5s,6r)-3,4,5-trihydroxy-6-[[(2r,3r,4s,5s,6r)-3,4,5-trihydroxy-6-(hydroxymethyl)oxan-2-yl]oxymethyl]oxan-2-yl]oxyoxan-2-yl]oxy-10,13-dimethyl-1,2,3,4,5,6,7,8,9,11,12,15,16,17-tetradecahydrocyclopenta[a]phenanthren-17-yl]-2h-furan-5-one	0.948684	3640.21	3640.21	0.999998	-2.51954e-06	#VALUE!	NOT
3-alahpda [dmed-fahfa]	0.00904403	1528.99	6407.04	4.19037	2.06708	0.189046	NOT
3-amino-5-morpholinomethyl-2-oxazolidinone	0.751269	20322.7	18190.3	0.895072	-0.159924	0.582674	NOT
3-aminobutanoic acid	0.751269	17800.3	16804.1	0.944034	-0.08309	0.200385	NOT
3-aminoquinoline	0.790442	291149	262363	0.901129	-0.150194	1.25417	NOT
3-deacetylsalannin	0.0168573	2397.38	1362.78	0.568446	-0.814904	0.135223	NOT
3-dehydrocarnitine	0.0527098	12207.4	21385.3	1.75183	0.80886	0.184281	NOT
3-epilupeol	0.929063	2895.03	3515.74	1.21441	0.28025	0.0753882	NOT
3-hexen-1-ol, (z)-	0.273604	13708	10055.2	0.733531	-0.44707	0.146345	NOT
3-hydroxyanthranilic acid	0.103298	1.84486e+06	2.3039e+06	1.24882	0.320563	1.65047	NOT
3-hydroxybutyrylcarnitine	0.373819	37878.3	43530.6	1.14922	0.200657	0.490283	NOT
3-hydroxyhexadecanoylcarnitine	0.103298	5527.9	3921.52	0.709405	-0.495318	0.209289	NOT
3-hydroxyisovaleric acid	0.819062	105744	108135	1.0226	0.0322489	0.580871	NOT
3-Hydroxykynurenine	0.715271	16969.4	30347.7	1.78838	0.838656	0.183032	NOT
3-hydroxyoleylcarnitine	0.076306	4308.98	2055.49	0.477025	-1.06786	0.216208	NOT
3-Indoleacetonitrile	0.890626	137907	135785	0.984608	-0.0223782	0.610065	NOT
3-Methoxy-4-hydroxyphenylethyleneglycol	0.0136083	20572	11622.4	0.56496	-0.823778	0.616132	NOT
3-methyl-l-histidine	0.0304366	21570.3	88753.1	4.1146	2.04075	0.877763	NOT
3-methyladenine	0.0641357	3703.63	14817.7	4.00086	2.00031	0.410277	NOT
3-methylcytidine	0.819062	8107.46	7038	0.868089	-0.204085	0.13187	NOT
3-methylhistamine	0.177298	56473	75945.5	1.34481	0.427405	0.949432	NOT
3-methylhistidine	0.273604	25005.1	20444.6	0.817617	-0.290502	0.400772	NOT
3-pyridineacetonitrile, .alpha.-[(3,4-dimethoxyphenyl)methylene]-, (.alpha.z)-	0.603505	2185.19	2338.64	1.07022	0.0979128	0.102359	NOT
3-ureidopropionic acid	0.644605	10293.1	11365.3	1.10416	0.142955	0.134251	NOT
3,3',5-triiodo-l-thyronine	0.177298	1492.49	1188.25	0.796152	-0.328885	0.0215323	NOT
3,4-dimethoxyphenol	0.373819	36093.4	30802.4	0.853407	-0.228695	0.254092	NOT
3,4-dimethylbenzaldehyde	0.00534543	5897.22	4023.22	0.682223	-0.551685	0.17899	NOT
3,4-methylenedioxy-5-methylethcathinone	0.890626	3964.18	3873.71	0.977176	-0.0333095	0.0974871	NOT
3,5,9-trioxa-4-phosphatetracosan-1-aminium, 7-(acetyloxy)-24-carboxy-4-hydroxy-n,n,n-trimethyl-, inner salt, 4-oxide, (r)-	0.0376623	38785.4	19008.3	0.490089	-1.02889	0.905239	NOT
3.alpha.,6.alpha.-mannotriose	0.00904403	4936.9	2982.26	0.604076	-0.727197	0.311691	NOT
3.beta.-hydroxy-5-cholenoic acid	0.790442	3737.71	3582.93	0.95859	-0.0610147	0.342621	NOT
3'-.alpha.-sialyl-n-acetyllactosamine	0.341357	8829.54	7785.22	0.881724	-0.1816	0.362865	NOT
3'-AMP	0.715271	7270.7	7418.24	1.02029	0.0289831	0.296228	NOT
3'-o-methylguanosine	0.557115	81044.8	72674.2	0.896717	-0.157275	0.523302	NOT
3'-sialyllactose	0.557115	1310.11	1221.67	0.932489	-0.100841	0.0863695	NOT
3',4'-methylenedioxy-n-tert-butylcathinone	0.076306	8050.01	14814.7	1.84034	0.879971	0.486436	NOT
3',4',6-trimethoxyisoflavone-7-o-.beta.-d-glucopyranoside	0.373819	5835.18	2884.58	0.494342	-1.01642	0.25423	NOT
3beta-hydroxydeoxodihydrodeoxygedunin	0.929063	38665.3	33156.3	0.857521	-0.221756	0.602778	NOT
3beta,7alpha-dihydroxy-5beta-cholan-24-oic acid	0.487978	7404.18	5197.6	0.701981	-0.510495	0.215811	NOT
4-(1-piperazinyl)-1h-indole	0.979438	517097	514273	0.994537	-0.00790277	0.573526	NOT
4-acetamidobutanoate	0.603505	2585.29	2111.4	0.816699	-0.292123	0.114876	NOT
4-aminoantipyrine	0.715271	83193.6	74335	0.893519	-0.16243	0.680195	NOT
4-aminobenzoate	0.855832	5188.52	4695.29	0.904938	-0.144109	0.0653649	NOT
4-Aminobutyric acid(GABA)	0.305985	9965.21	7896.45	0.792402	-0.335696	0.169727	NOT
4-aminosalicylic acid	0.557115	22333.1	18902.7	0.846399	-0.24059	0.219631	NOT
4-androsten-17.beta.-ol-3-one glucosiduronate	0.751269	10107.3	7771.99	0.768951	-0.379036	0.339673	NOT
4-benzofuranethanamine, 2,3-dihydro-.alpha.-methyl-	0.557115	13422.8	17322.4	1.29051	0.367946	0.142355	NOT
4-chloro-2,5-dimethoxy-n-[(2-methoxyphenyl)methyl]benzeneethanamine	0.341357	14010.3	12683.2	0.905276	-0.143571	0.176088	NOT
4-Guanidinobutyric acid	0.00685311	24647.2	13093	0.531219	-0.912622	0.525638	NOT
4-hexylresorcinol	0.199793	26610.3	35216.3	1.32341	0.404262	0.180032	NOT
4-hydroxy-l-isoleucine	0.557115	218149	244367	1.12018	0.163735	0.502014	NOT
4-hydroxy-l-phenylglycine	0.00904403	44284.7	25351.2	0.572461	-0.804751	0.885978	NOT
4-hydroxydebrisoquine	0.678782	8195.6	6555.1	0.799831	-0.322233	0.0804329	NOT
4-hydroxyisoleucine	0.226603	43602	24139.7	0.553638	-0.852986	0.7496	NOT
4-hydroxymandelonitrile	0.678782	44285.6	62932.1	1.42105	0.506959	0.343785	NOT
4-hydroxypropranolol .beta.-d-glucuronide	0.341357	27105.5	23105.7	0.852439	-0.230332	0.142337	NOT
4-imidazoleacrylic acid	0.890626	12105.3	11422.1	0.943563	-0.0838085	0.122335	NOT
4-ketopimelic acid	0.0136083	1.49427e+06	725397	0.485452	-1.0426	3.13439	Ad high
4-methyl-.alpha.-ethylaminopentiophenone	0.557115	9094.12	6589.3	0.724566	-0.46481	0.124152	NOT
4-methyl-.alpha.-pyrrolidinobutiophenone	0.341357	719838	515954	0.716764	-0.48043	2.24533	NOT
4-methylumbelliferyl .beta.-d-glucuronide	0.0136083	37551.6	55651.5	1.482	0.567547	0.516858	NOT
4-nitroaniline	0.855832	19398.8	21402.4	1.10328	0.141805	0.31475	NOT
4,5-dihydroxy-3-propylcyclopent-2-en-1-one	0.273604	529381	294418	0.556155	-0.84644	1.83117	NOT
4,8-dimethylquinolin-2-ol	0.103298	50977.4	30158.6	0.591607	-0.75729	0.431463	NOT
4'-o-.beta.-d-glucosyl-5-o-methylvisamminol	0.000685311	14390.4	2043.81	0.142026	-2.81578	0.597202	NOT
4',6'-dimethoxy-4-dimethylamino-2'-hydroxychalcone	0.819062	24281.1	20022.5	0.824613	-0.27821	0.703225	NOT
5-(diethoxyphosphoryl)-5-methyl-1-pyrroline-n-oxide-biotin	0.0136083	9382.12	3017.01	0.32157	-1.63679	0.333382	NOT
5-Aminopentanoic acid	0.00904403	59261.7	149931	2.52998	1.33913	0.737886	NOT
5-aminosalicylic acid	0.557115	26317.7	24894.7	0.94593	-0.0801948	0.299681	NOT
5-aminovaleric acid betaine	0.020607	118659	43801.3	0.369137	-1.43777	0.235426	NOT
5-chloro-2,4-dihydroxy-6-methyl-3-[(e)-3-methyl-5-[(1s,2r,6r)-1,2,6-trimethyl-3-oxocyclohexyl]pent-2-enyl]benzaldehyde	0.751269	12886.4	9390.98	0.728751	-0.456503	0.663546	NOT
5-L-Glutamyl-L-alanine	0.0304366	55574.9	38275.1	0.688712	-0.538027	0.47909	NOT
5-methoxytryptamine	0.0117575	55238.8	37405.7	0.677164	-0.562422	0.729279	NOT
5-methoxytryptophan	0.00685311	7894.14	22527.1	2.85365	1.51281	0.559713	NOT
5-methyl-2'-deoxycytidine	0.715271	81809	131287	1.6048	0.68239	0.51973	NOT
5-methyluridine	0.305985	27918.8	86043.4	3.08191	1.62383	0.609048	NOT
5-nitroso-8-quinolinol	0.454073	76908.7	48258.6	0.627479	-0.67236	0.893137	NOT
5,6-dihydroxyindole-2-carboxylic acid	0.603505	11277.6	10281.2	0.911648	-0.133451	0.158529	NOT
5.alpha.-cholest-7-en-3.beta.-ol	0.273604	18553.2	26517.7	1.42928	0.515285	0.488679	NOT
5.beta.-pregnane-3.alpha.,17.alpha.,20.alpha.-triol	0.948684	9765.18	12163.8	1.24563	0.316873	0.439077	NOT
5'-(furan-3-yl)-4a-hydroxy-4,7-dimethylspiro[5,6,7,8a-tetrahydro-1h-naphthalene-8,3'-oxolane]-2,2'-dione	0.678782	3875.47	5458.73	1.40853	0.494195	0.128478	NOT
5(s)-5-carboxystrictosidine	0.020607	14211.9	7155.12	0.503461	-0.990047	0.511255	NOT
6-hydroxy-3-[3-hydroxy-4-[3,4,5-trihydroxy-6-[[3,4,5-trihydroxy-6-(hydroxymethyl)oxan-2-yl]oxymethyl]oxan-2-yl]oxyphenyl]-5,7-dimethoxychromen-4-one	0.000685311	4017.74	1581.38	0.3936	-1.3452	0.106921	NOT
6-ketoprostaglandin e1	0.715271	2166.69	3132.18	1.44561	0.531675	0.417888	NOT
6-ketoprostaglandin f1.alpha.	0.254833	25321	15972.6	0.630802	-0.664741	0.535077	NOT
6-methyl-5-hepten-2-ol	0.819062	149166	102650	0.688157	-0.539191	1.86766	NOT
6-Phospho-D-gluconate	0.526919	24076.5	18787.7	0.780334	-0.357837	0.582142	NOT
6,10,11-triethylcarbonate-1-demethyl daunomycinone	0.890626	17198.2	20074.7	1.16726	0.223123	0.204628	NOT
7-benzyl-11,14,20-trimethyl-16-(2-methylpropyl)-10,13-di(propan-2-yl)-17-oxa-1,5,8,11,14-pentazabicyclo[17.3.0]docosane-2,6,9,12,15,18-hexone	0.254833	2032.05	1689.63	0.831489	-0.266231	0.126278	NOT
7-benzyloxy-2-(2,2-diphenyl-1,3-benzodioxol-5-yl)-5-hydroxy-h-1-benzopyran-4-one	0.678782	4295.24	4191.09	0.975751	-0.035415	0.068257	NOT
7-chloro-3-methylquinoline-8-carboxylic acid	0.13772	5572.08	28585.2	5.13007	2.35898	0.886266	NOT
7-hydroxycoumarin	0.305985	32110	19823.2	0.617352	-0.695834	0.304395	NOT
7-hydroxyfluphenazine	0.254833	11935.3	7873.45	0.659676	-0.600171	0.440442	NOT
7,8-dihydro-.alpha.-ionone	0.557115	46457.8	43187.3	0.929603	-0.105313	0.234883	NOT
7.alpha.-hydroxy-3-oxo-4-cholestenoic acid	1	337586	363714	1.0774	0.107547	0.924731	NOT
7.alpha.,25-dihydroxycholesterol	1	14134.2	14446.7	1.02211	0.0315552	0.183156	NOT
7(z),10(z),13(z),16(z),19(z)-n-(2-hydroxyethyl)docosapentaenamide	0.557115	74558.5	47942.8	0.643022	-0.637059	1.12631	NOT
8-methylcaffeine	0.948684	162674	153712	0.944911	-0.0817489	0.605027	NOT
9-ketofluprostenol isopropyl ester	0.454073	8473.61	6552.53	0.773286	-0.370925	0.350916	NOT
9,12-epoxy-1h-diindolo[1,2,3-fg:3',2',1'-kl]pyrrolo[3,4-i][1,6]benzodiazocine-10-carboxylic acid, 2,3,9,10,11,12-hexahydro-10-hydroxy-9-methyl-1-oxo-, methyl ester, (9s,10r,12r)-	0.00904403	7791.36	5268.87	0.676245	-0.564382	0.185191	NOT
Acadesine (drug)	0.373819	9725.32	7603.49	0.781824	-0.355085	0.242128	NOT
Acarbose	0.13772	1633.89	974.075	0.596171	-0.746201	0.092992	NOT
Aceroside viii	0.13772	7082.65	2709.03	0.382489	-1.38651	0.299147	NOT
Acetic acid, 2,2'-[oxybis(2,1-ethanediyloxy)]bis-	0.855832	8827.04	6718.96	0.761179	-0.393693	0.215194	NOT
Acetyl isogambogic acid	0.0527098	5169.66	3525.91	0.682038	-0.552075	0.0938812	NOT
Acetylcarnitine	0.177298	913319	1.05877e+06	1.15925	0.213197	2.27527	NOT
Acetylcitrulline	0.526919	23087.2	25322.4	1.09681	0.133317	0.382256	NOT
Acetylsyringic acid	0.819062	34156.3	24837.7	0.727179	-0.459617	0.432918	NOT
Aconitine	0.13772	2327.85	1885.01	0.809762	-0.30443	0.0775463	NOT
Acridine orange	0.00222726	5413.57	15038.5	2.77793	1.47401	0.427774	NOT
Actinomycin d	0.790442	7003.36	8464.09	1.20858	0.273308	0.091115	NOT
Adenine	0.305985	72102	35462.9	0.491844	-1.02373	0.834072	NOT
Adenosine	0.254833	376437	464752	1.23461	0.304053	0.98597	NOT
Adipoyl-l-carnitine	0.177298	204479	132248	0.646753	-0.628713	0.934726	NOT
Ala-Gln	0.158919	23734.4	15184.6	0.639773	-0.644367	0.440745	NOT
Ala-Lys	0.715271	6499.29	7037.36	1.08279	0.114752	0.240863	NOT
Ala-Pro	0.929063	94783.8	98920.9	1.04365	0.0616355	0.527983	NOT
Ala-Trp-Lys	0.273604	3363.13	4600.37	1.36788	0.451946	0.130341	NOT
Alanine	0.526919	815429	864287	1.05992	0.0839514	0.934762	NOT
Alanine betaine	0.526919	70413.2	46197.2	0.656087	-0.608041	1.18598	NOT
Albiflorin	0.526919	43953.2	32513.3	0.739727	-0.434936	0.820793	NOT
Alisol b acetate	0.0440118	3359.62	7544.55	2.24565	1.16714	0.71276	NOT
Alnustone	0.487978	13265.1	16682	1.25758	0.330654	0.492231	NOT
Aloeemodin	0.819062	2000.15	1955.9	0.97788	-0.0322703	0.156617	NOT
alpha-Tocopherol (Vitamin E)	0.00534543	7674.17	3403.99	0.443565	-1.17278	0.388928	NOT
Amikacin	0.454073	5647.71	5051.58	0.894447	-0.160932	0.0689223	NOT
Aminophenazone	0.819062	9984.15	11202.7	1.12205	0.16614	0.155207	NOT
Amprenavir	0.076306	124929	85705.2	0.686033	-0.543651	0.586344	NOT
Amylcinnamic aldehyde	0.557115	77157.8	71179.5	0.922519	-0.116349	0.346951	NOT
Andrographolide	0.644605	65483.6	48251.6	0.73685	-0.440557	0.94606	NOT
Androstan-3-ol-17-one 3-glucuronide	0.603505	56997.7	35387.1	0.620852	-0.687679	1.06326	NOT
Androsterone	0.819062	38458.2	1854.44	0.0482195	-4.37424	1.59845	NOT
Aniline	0.948684	21971.2	26931.1	1.22575	0.293662	0.469054	NOT
Anserine	0.0136083	429358	299364	0.697237	-0.520278	0.105129	NOT
Anthranilic acid (Vitamin L1)	0.790442	6890.23	81719.2	11.8602	3.56805	0.849141	NOT
Antibiotic k 252b	1	1392.11	1466.65	1.05354	0.0752491	0.0828661	NOT
Arachidonoyl-n-methylamide	0.948684	3862.2	14279.8	3.69732	1.88648	0.097749	NOT
Arachidonoylserotonin	0.199793	18950.6	10557	0.557082	-0.844039	0.257881	NOT
Arachidoyl ethanolamide	0.076306	794011	937637	1.18089	0.23987	1.61986	NOT
Arg-Arg	0.413043	10307.5	17704.9	1.71766	0.780448	0.313575	NOT
Arg-Arg-Lys	0.557115	12577.3	11083.2	0.881205	-0.18245	0.116621	NOT
Arg-Asp	0.948684	2354.85	2264.38	0.961584	-0.0565148	0.0206175	NOT
Arg-Gln-Arg	0.603505	34091.2	38182.6	1.12001	0.163516	0.487679	NOT
Arg-glu	0.715271	9448.17	6122.36	0.647994	-0.625948	0.545468	NOT
Arg-gly	0.103298	285871	473629	1.65679	0.72839	0.697736	NOT
Arg-his	0.819062	36973.1	32564.3	0.880757	-0.183184	0.237166	NOT
Arg-Leu	0.644605	21749.5	15796.4	0.726288	-0.461387	0.756703	NOT
Arg-Pro	0.273604	54354.1	78953.4	1.45258	0.538613	0.282185	NOT
Arg-Ser	0.0893403	30709.5	17377.1	0.565853	-0.821501	0.344856	NOT
Arg-Trp-Arg	0.751269	21453.4	13524.1	0.630395	-0.665671	0.234695	NOT
Argatroban	0.948684	4624.88	3958.45	0.855904	-0.224479	0.229589	NOT
Arginine	0.890626	5.45525e+07	5.50668e+07	1.00943	0.0135372	6.101	NOT
Argininosuccinic acid	0.413043	30612.5	33444.6	1.09252	0.127653	0.577714	NOT
Asn-Arg	0.226603	61965.8	69040.2	1.11417	0.155964	0.131858	NOT
Asn-Gly	0.0440118	28295.9	57490.9	2.03177	1.02274	0.773905	NOT
Asp-Arg	0.0304366	27079.2	16246.6	0.599967	-0.737045	0.396855	NOT
Asp-Asn-Lys	0.0304366	6649.92	3521.25	0.529517	-0.91725	0.183111	NOT
Asp-Met-Arg	0.979438	5980.58	6247.78	1.04468	0.0630593	0.128128	NOT
Asp-Pro	0.487978	15698.8	14330.3	0.91283	-0.131582	0.225713	NOT
Asp-Trp	0.177298	19523	12933.9	0.662494	-0.594021	0.459684	NOT
Asp-Trp-Arg	0.790442	7049.34	8170.8	1.15909	0.21299	0.141755	NOT
Atglistatin	0.273604	26347.6	11677.5	0.443207	-1.17395	0.782895	NOT
Azelaic acid	0.678782	547907	589933	1.0767	0.106619	1.45691	NOT
Baccatin iii	0.890626	5554.13	5290.87	0.952601	-0.0700563	0.370611	NOT
Bacoside x	0.855832	3866.63	4493.86	1.16222	0.216878	0.257356	NOT
Bakuchiol	0.751269	7928.27	6939.13	0.875239	-0.192251	0.159263	NOT
Bassanolide	0.790442	175271	163415	0.932357	-0.101045	0.35856	NOT
Batimastat	0.751269	2344.85	2221.61	0.947441	-0.0778916	0.102676	NOT
Beclomethasone dipropionate	0.0136083	10591.6	6485.02	0.612278	-0.707741	0.364956	NOT
Benalaxyl	0.103298	10387	1138.95	0.109651	-3.189	0.607192	NOT
Benz[a]anthracene-1,7,12(2h)-trione, 3,4-dihydro-8-hydroxy-3-methyl-, (3s)-	0.0527098	20662	45865.5	2.2198	1.15043	0.145702	NOT
Benzamide, n-1h-indol-5-yl-	0.0304366	11882.1	26652.8	2.2431	1.16549	0.0636522	NOT
Benzeneacetic acid, 3-[3-[[[2-chloro-3-(trifluoromethyl)phenyl]methyl](2,2-diphenylethyl)amino]propoxy]-	0.00222726	1593.79	553.752	0.347444	-1.52515	0.16323	NOT
Benzeneethanamine, 3,5-dimethoxy-.alpha.-methyl-4-propoxy-	0.273604	9170.97	7485.26	0.81619	-0.293023	0.221099	NOT
Benzenepropanoic acid, 5-(3-carboxybenzoyl)-2-[[(5e)-6-(4-methoxyphenyl)-5-hexen-1-yl]oxy]-	0.715271	9227.73	10063.8	1.0906	0.125128	0.241943	NOT
Benzenesulfonamide, 2-methoxy-n-(1,2,3,4-tetrahydro-3-methyl-2-oxo-6-quinazolinyl)-	0.0893403	5548.43	3380.84	0.609333	-0.714698	0.303661	NOT
Benzenesulfonamide, n-(1,1-dimethylethyl)-3-[[5-methyl-2-[[4-(4-methyl-1-piperazinyl)phenyl]amino]-4-pyrimidinyl]amino]-	0.199793	6069.91	7397.57	1.21873	0.285377	0.225651	NOT
Benzoic acid	0.00534543	2064.43	7006.44	3.39389	1.76294	0.310351	NOT
Benzoic acid, 2-[[(2z)-3-(3,4-dimethoxyphenyl)-1-oxo-2-propen-1-yl]amino]-3-hydroxy-	0.158919	52233.9	33797.4	0.647039	-0.628075	0.717602	NOT
Benzoic acid, 2-[3-[3-[(5-ethyl-4'-fluoro-2-hydroxy[1,1'-biphenyl]-4-yl)oxy]propoxy]-2-propylphenoxy]-	0.177298	3734.61	1843.73	0.493689	-1.01833	0.327391	NOT
Benzoic acid, 3-[[(3-carboxycyclohexyl)amino]carbonyl]-4-[3-[4-(4-phenoxybutoxy)phenyl]propoxy]-	0.103298	9988.14	7467.18	0.747605	-0.419652	0.209871	NOT
Benzoic acid, 3-[[(3-carboxycyclohexyl)amino]carbonyl]-4-[3-[4-[4-(cyclohexyloxy)butoxy]phenyl]propoxy]-	0.0527098	8242.77	5168.42	0.627025	-0.673406	0.211685	NOT
Benzoyl-phe-Ala-arg	0.855832	2783.15	2584.66	0.928678	-0.106749	0.162379	NOT
Benzoylecgonine	0.603505	3456.03	4374.33	1.26571	0.339947	0.165784	NOT
Benzoylhypaconine	0.273604	295835	336533	1.13757	0.185955	0.974897	NOT
Benzoylmesaconine	0.929063	40555.4	41536	1.02418	0.0344668	0.191758	NOT
Benzoylnorecgonine	0.00685311	7698.34	5338.76	0.693495	-0.528043	0.188267	NOT
Benzydamine	0.557115	4773.46	5690.8	1.19217	0.253595	0.161059	NOT
Benzyl alcohol	0.948684	14011.3	12587.3	0.898367	-0.154624	0.18865	NOT
Beta-estradiol	0.929063	33912.8	31926.4	0.941426	-0.087081	0.266867	NOT
Betaine aldehyde	0.0136083	25857.9	14398.9	0.556846	-0.844649	0.849616	NOT
Bicyclomycin benzoate	0.454073	14492.7	9328.81	0.643691	-0.63556	0.576004	NOT
Biliverdin	0.0304366	87590.5	17181.7	0.196159	-2.3499	0.439332	NOT
Bilobol	0.979438	10370.5	10950.1	1.05588	0.0784521	0.166304	NOT
Bisphenol a bis(2,3-dihydroxypropyl) ether	0.644605	5732.3	7530.75	1.31374	0.39368	0.229031	NOT
Bisphenol a diglycidyl ether	0.273604	23431.9	17981.4	0.767389	-0.381971	0.624879	NOT
Blood group a trisaccharide	0.0376623	9681.82	4958.89	0.512186	-0.965261	0.549662	NOT
Bucladesine	0.0893403	31088.2	27122.3	0.872431	-0.196887	0.585118	NOT
Bufexamac	0.929063	6615.23	6475.07	0.978813	-0.0308951	0.237444	NOT
Bulleyaconi cine a	0.413043	102031	27412.5	0.268669	-1.8961	1.10911	NOT
Bupirimate	0.644605	111085	108404	0.975863	-0.0352499	0.632552	NOT
Butamifos	0.373819	14185.7	8428.72	0.594168	-0.751057	0.316118	NOT
Butanamide, n-[(3s,5s)-1-(1,3-benzodioxol-5-ylmethyl)-5-(1-piperazinylcarbonyl)-3-pyrrolidinyl]-n-[(3-methoxyphenyl)methyl]-3,3-dimethyl-	1	29227	28150.2	0.963157	-0.0541575	0.405931	NOT
Butanoic acid, 4-(2,4-dichlorophenoxy)-, methyl ester	0.644605	25889.7	30805.4	1.18987	0.250804	0.494982	NOT
Butyl 4-hydroxybenzoate	0.305985	40991.7	24841	0.606002	-0.722605	0.878666	NOT
C17-sphinganine	0.0257931	2.13008e+06	3.19436e+06	1.49964	0.584619	2.96226	Oa high
Cabergoline	0.603505	5541.98	7104.33	1.28191	0.358298	0.220677	NOT
Caldine	0.819062	20497.9	22847.5	1.11462	0.156558	0.27462	NOT
Camostat	0.373819	2046.15	2521.01	1.23207	0.301089	0.223261	NOT
Camylofine	0.855832	3560.47	2760.7	0.775375	-0.367035	0.024957	NOT
Candesartan cilexetil	0.644605	52815.8	59009.4	1.11727	0.159973	0.456767	NOT
Capecitabine	0.644605	24278.6	20131.7	0.829197	-0.270213	0.417528	NOT
Captopril	0.715271	1.52369e+06	1.68528e+06	1.10605	0.14542	1.56619	NOT
Captopril disulfide	0.644605	33594.7	30103.3	0.896071	-0.158314	0.546589	NOT
Carbidopa	0.199793	7110.99	2531.38	0.355982	-1.49013	0.259574	NOT
Carfentrazone-ethyl	0.373819	17037.8	14269	0.837492	-0.255852	0.586578	NOT
Carvedilol	0.526919	22529.9	13074.1	0.580298	-0.785135	0.883536	NOT
Cearoin	0.557115	4658.75	3606.93	0.774227	-0.369172	0.19254	NOT
Cer 16:1-d7 (d18:1-d7/16:1)	0.273604	29599.6	22033.3	0.744379	-0.425891	0.247813	NOT
Cer 18:1-d7 (d18:1-d7/18:1)	0.751269	1036.62	816.81	0.787955	-0.343815	0.029025	NOT
Chloramphenicol palmitate	0.0117575	28839.6	19418.9	0.673342	-0.57059	0.508746	NOT
Chloramphenicol succinate	0.454073	167424	203324	1.21442	0.280272	0.494062	NOT
Chlorhexidine	0.979438	18453.5	18356.6	0.994749	-0.00759606	0.155317	NOT
Cholesterol	0.790442	64395.7	66890.1	1.03873	0.0548271	0.462225	NOT
Cidofovir	0.177298	902.419	1865.61	2.06734	1.04778	0.110561	NOT
Cimicifugoside h 2	0.273604	4321.46	2373.95	0.549341	-0.864226	0.273871	NOT
Cinnamyl 3,4-dihydroxy-.alpha.-cyanocinnamate	0.0376623	31102.3	20877.6	0.671254	-0.575068	0.431874	NOT
Cinobufagin	0.413043	42846.5	31476.9	0.734644	-0.444883	0.645924	NOT
Ciprofloxacin	0.0376623	60422.4	102102	1.68981	0.756857	0.909741	NOT
Cis-13-docosenoic acid	0.273604	669063	387253	0.5788	-0.788863	2.98589	NOT
Cis,cis-9,12-octadecadien-1-ol	0.158919	288258	192117	0.666476	-0.585376	0.792506	NOT
Clarithromycin	0.979438	3049.9	5578.92	1.82922	0.871226	0.162942	NOT
Clobetasone butyrate	1	39906	43580.2	1.09207	0.127068	0.515505	NOT
Codeine-6-.beta.-d-glucuronide	0.819062	23627.1	25123.2	1.06332	0.0885778	0.121011	NOT
Coenzyme q2	0.790442	36531.1	31345.5	0.858048	-0.22087	0.482885	NOT
Cortexolone	0.948684	37509.9	33325.1	0.888433	-0.170665	0.672694	NOT
Cortisone	0.678782	92550.7	89373.9	0.965675	-0.0503906	0.583602	NOT
Coumatetralyl	0.678782	21897.3	23569	1.07634	0.106134	0.131259	NOT
Creatine	0.526919	1.61049e+07	1.73463e+07	1.07708	0.107128	5.03066	NOT
Crimidine	0.526919	279502	192241	0.6878	-0.539938	1.64695	NOT
Crocin	0.948684	6507.09	1741.62	0.267649	-1.90159	0.285784	NOT
Cucurbitacin b	0.979438	13982.7	13221.3	0.945549	-0.0807764	0.317036	NOT
Cucurbitacin i	0.890626	28012.6	51142.4	1.82569	0.868444	0.310702	NOT
Cyanidin 3,5-diglucoside	0.254833	25373.9	19585.1	0.77186	-0.37359	0.558432	NOT
Cyclo(leu-pro)	0.929063	35303.7	34043.8	0.964314	-0.0524254	0.428777	NOT
Cycloheximide	0.0527098	5129.99	10569.6	2.06035	1.04289	0.434317	NOT
Cyclohexylamine	0.644605	44672	54282.6	1.21514	0.28112	0.474878	NOT
Cyhalothrin	0.00685311	6161.61	3717.39	0.603315	-0.729016	0.147936	NOT
Cylindrospermopsin	0.678782	7707.96	7277.42	0.944144	-0.0829215	0.153842	NOT
Cyromazine	0.715271	4676.91	4062.9	0.868714	-0.203047	0.170426	NOT
Cys-Gly-Cys	0.341357	77995.5	65634.8	0.84152	-0.248931	0.520201	NOT
Cysteine-s-sulfate	0.341357	49332.4	75554.4	1.53154	0.614978	0.508899	NOT
Cytarabine	0.0304366	67100.9	44311.6	0.660373	-0.598647	0.896689	NOT
Cytochalasin e	0.790442	16167.2	13542	0.83762	-0.255631	0.124345	NOT
D-aspartic acid	0.00904403	25875.9	13003.6	0.502537	-0.992698	0.712046	NOT
D-cycloserine	1	32354.1	32046.5	0.990494	-0.0137802	0.390537	NOT
D-erythro-imidazolylglycerol phosphate	0.199793	6.29454e+06	8.07053e+06	1.28215	0.358563	6.53993	NOT
D-erythro-sphingosine c-20	0.979438	166471	174097	1.04581	0.0646204	0.528159	NOT
D-erythro-sphingosine-1-phosphate	0.00323965	60148.5	36530.3	0.607336	-0.719433	0.894598	NOT
D-glucosamine 6-phosphate	0.715271	7796.07	8667.64	1.1118	0.152892	0.163929	NOT
D-glucosaminic acid	0.0893403	16366.7	6734.8	0.411493	-1.28106	0.511383	NOT
D-glutamine	0.120355	9.89932e+06	8.77011e+06	0.88593	-0.174735	5.52822	NOT
D-leucinamide, n-[(phenylmethoxy)carbonyl]-l-leucyl-n-[(1s)-1-formyl-3-methylbutyl]-	0.0893403	13560.9	19487.3	1.43702	0.523085	0.23984	NOT
D-neopterin	0.0641357	3158.97	6862.35	2.17234	1.11925	0.145253	NOT
D-Proline	0.855832	6408.25	5767.48	0.900009	-0.151989	0.179078	NOT
D-pyroglutamic acid	0.678782	13676.5	15958.9	1.16688	0.222662	0.0983423	NOT
Daptomycin	0.305985	7274.87	9567.85	1.31519	0.395272	0.44568	NOT
Dasatinib	0.000685311	4101.97	2512.64	0.612544	-0.707114	0.107816	NOT
Dasatinib n-oxide	0.103298	33601.6	25758.4	0.766581	-0.38349	0.624169	NOT
Dauricine	0.948684	8732.78	7925.65	0.907576	-0.13991	0.293166	NOT
Dazomet	0.819062	5631.92	5088.73	0.903551	-0.146323	0.154093	NOT
Decamethylcyclopentasiloxane	0.751269	63243	51541.8	0.81498	-0.295163	1.04052	NOT
Decanoyl-l-carnitine	0.0136083	53165.9	23770.1	0.447094	-1.16135	0.372504	NOT
Defluoroatorvastatin	0.855832	6054.81	5537.78	0.914609	-0.128774	0.254973	NOT
Dehydroaripiprazole	0.273604	531684	376408	0.707954	-0.498272	2.25041	NOT
Deoxycarnitine	0.076306	5.57468e+06	3.88126e+06	0.69623	-0.522364	0.611991	NOT
Deoxycytidine	0.948684	5817.99	5720.54	0.98325	-0.0243694	0.0677458	NOT
Deoxyguanosine	0.929063	12822.7	12411.2	0.967904	-0.0470641	0.0861591	NOT
Deoxyvasicinone	0.979438	19590.9	18280.4	0.933108	-0.0998834	0.438809	NOT
Desmethylbosentan	0.790442	15324.4	15604.7	1.01829	0.0261443	0.212047	NOT
Desmethylcerivastatin	0.273604	1222.44	979.529	0.801289	-0.319606	0.0597852	NOT
Destruxin a	0.526919	260699	304640	1.16855	0.224721	0.712414	NOT
Dexpanthenol	0.819062	79803.4	16570.2	0.207637	-2.26786	1.26988	NOT
Di(2-nonyl) phthalate	0.557115	3491.17	3444.86	0.986735	-0.0192659	0.0584433	NOT
Di(2,6-dimethyl-4-heptyl) phthalate	0.890626	6393.88	6702.57	1.04828	0.0680233	0.0640745	NOT
Dibutyl phthalate	0.373819	331893	137072	0.413002	-1.27578	1.14064	NOT
Dibutyryl-cgmp	0.855832	4182	4910.53	1.17421	0.231687	0.266174	NOT
Didansyl-1,4-diaminobutane	0.000685311	11578.8	4626.42	0.399561	-1.32351	0.336683	NOT
Diethanolamine	0.929063	47204.5	49664.1	1.0521	0.0732777	0.18165	NOT
Diethyl phthalate	0.855832	220741	230712	1.04517	0.0637386	1.06778	NOT
Diethylcarbamazine	0.819062	14877	14015.2	0.942071	-0.0860924	0.171426	NOT
Difenoconazole	0.226603	21902.7	13330.9	0.608641	-0.716337	0.646202	NOT
Dihydroergocristine	0.000685311	17256	2628.76	0.152339	-2.71465	0.596351	NOT
Dihydrouracil	0.254833	50070.7	41544	0.829707	-0.269327	0.391138	NOT
Diisodecyl phthalate	0.487978	4432.83	5947.28	1.34164	0.424002	0.0530291	NOT
Dimepiperate	0.644605	10753.4	9316.96	0.866418	-0.206865	0.187953	NOT
Dimethyl sulfoxide	0.819062	4.77637e+06	4.85844e+06	1.01718	0.0245778	0.55626	NOT
Dimethylallyl pyrophosphate	0.226603	3646.8	2246.84	0.616112	-0.698736	0.245309	NOT
Dimethylbenzimidazole	0.454073	52039.6	54376.2	1.0449	0.0633664	0.722518	NOT
Dimethylglycine	0.00222726	47109.1	17850.3	0.378914	-1.40006	0.707542	NOT
Dinocap	0.373819	1475.66	2061.48	1.39699	0.482322	0.0722793	NOT
Dioctyl phthalate	0.678782	23238.8	21353.3	0.918862	-0.122079	0.400078	NOT
Dioxydemeton-s-methyl	0.948684	16468.4	17007.6	1.03274	0.0464779	0.169991	NOT
Dipalmitolein (9c)	0.715271	12111.1	12168.5	1.00474	0.00682588	0.0557494	NOT
Dipicolinic acid	0.487978	5410.08	4172.21	0.771192	-0.374838	0.335313	NOT
Disialyllactose	0.526919	4696.02	4345.28	0.92531	-0.111991	0.177584	NOT
Dl-.beta.-homoleucine	0.000685311	12166.2	35189.1	2.89236	1.53225	0.710972	NOT
Dl-2-aminocaprylic acid	0.103298	3372.25	2218.89	0.657987	-0.60387	0.0770999	NOT
Dl-2-methylglutamic acid	0.819062	27054.7	29671.2	1.09671	0.133184	0.280681	NOT
Dl-2,4-diaminobutyric acid	0.557115	147355	139006	0.943343	-0.0841458	0.535192	NOT
Dl-4-hydroxy-3-methoxymandelic acid	0.273604	356933	419558	1.17545	0.233218	1.11302	NOT
Dl-5-hydroxylysine	0.0893403	279987	434911	1.55333	0.63536	1.23755	NOT
DL-arginine	0.557115	235416	262078	1.11326	0.154785	1.63856	NOT
Dl-homocysteine	0.557115	15036.1	17297	1.15037	0.202099	0.359235	NOT
DL-Lysine	0.819062	943257	1.0169e+06	1.07807	0.108455	1.68837	NOT
DL-Norvaline	0.890626	20532.8	17713.6	0.8627	-0.21307	0.0667903	NOT
DL-O-tyrosine	0.487978	7584.71	6807.66	0.89755	-0.155936	0.236757	NOT
Dl-octopamine	0.076306	11220.6	7298.08	0.650417	-0.620563	0.496988	NOT
DL-proline	0.120355	7.52895e+06	1.00299e+07	1.33218	0.413786	4.39672	NOT
Dobutamine	0.929063	4454.36	4686.2	1.05205	0.0732005	0.138852	NOT
Docetaxel	0.948684	1833.2	1934.25	1.05512	0.0774096	0.078646	NOT
Dodecanoic acid, 12-[[(tricyclo[3.3.1.13,7]dec-1-ylamino)carbonyl]amino]-	0.0440118	47006.2	30272.4	0.64401	-0.634845	0.613399	NOT
Dopamine	0.929063	22654.2	22000	0.971123	-0.0422747	0.169956	NOT
Doxorubicin	0.678782	136915	119961	0.876174	-0.190711	0.612273	NOT
Dutasteride	0.13772	15708	8663.3	0.551522	-0.85851	0.205372	NOT
Edpetiline	0.0257931	4042.05	2116.85	0.523707	-0.933169	0.112336	NOT
Enalaprilat	0.557115	4383.39	3270.17	0.746037	-0.42268	0.162066	NOT
Enrofloxacin	0.0440118	157402	11396.7	0.0724052	-3.78776	1.52563	Ad high
Enterolactone	0.0117575	11416.4	44151	3.86733	1.95134	0.80744	NOT
Entinostat	0.948684	51721.6	45606.3	0.881765	-0.181534	0.430013	NOT
Epirubicin	0.341357	5678.49	6943.25	1.22273	0.290104	0.175604	NOT
Epothilone b	0.0304366	8799.82	2251.26	0.255831	-1.96674	0.27229	NOT
Epoxiconazole	0.020607	89010.7	56670.5	0.636671	-0.651381	0.870882	NOT
epsilon-Caprolactam	0.0527098	274059	92664.3	0.338119	-1.5644	0.915967	NOT
Ergosine	0.103298	1324.31	2898.99	2.18906	1.13031	0.0371571	NOT
Ergothioneine	0.979438	23977	13847.1	0.577518	-0.792063	0.909272	NOT
Erucamide	0.373819	2.91682e+07	1.29809e+07	0.445037	-1.168	27.8484	NOT
Erucic acid	0.644605	45768.8	32917.1	0.719203	-0.47553	0.8815	NOT
Eseroline	0.454073	26616.8	39990.4	1.50245	0.587315	0.306162	NOT
Estriol	0.373819	30540.6	16698.9	0.546778	-0.870972	0.73711	NOT
Estriol 16alpha-(beta-d-glucuronide)	0.226603	10044.8	7820.08	0.77852	-0.361194	0.215787	NOT
Eszopiclone n-oxide	0.979438	268260	255084	0.950885	-0.0726566	0.688291	NOT
Ethiprole	0.979438	6190.46	5986.45	0.967044	-0.0483471	0.14435	NOT
Ethirimol	0.678782	36586.9	34156.7	0.933579	-0.0991566	0.453193	NOT
Ethoxysulfuron	0.751269	43100	39405.6	0.914284	-0.129286	0.851089	NOT
Ethyl 3-hydroxybutyrate	0.929063	82390.4	88180.4	1.07028	0.0979829	0.564181	NOT
Ethylenediaminetetraacetic acid	0.678782	131640	31063.2	0.235971	-2.08332	2.60754	NOT
Euphodendroidin e	0.979438	4119.54	3364.36	0.816684	-0.29215	0.274796	NOT
Euphodendroidin m	0.454073	1745	1530.36	0.876997	-0.189356	0.0592335	NOT
Euphodendroidin n	0.678782	14152.9	13298.2	0.939614	-0.0898602	0.154495	NOT
Fenamiphos sulfone	0.199793	774.302	1005.53	1.29862	0.376985	0.0455194	NOT
Fenbuconazole	0.0641357	17397.3	27235.2	1.56548	0.646603	0.132897	NOT
Fenpropidin	0.0168573	3.09798e+07	4.3469e+07	1.40314	0.488661	17.666	Oa high
Ferrichrome	0.13772	5494.11	4312.28	0.784893	-0.349433	0.123704	NOT
Ferricrocin [m-h2+fe]	0.557115	5032.52	5522.69	1.0974	0.134091	0.135884	NOT
Flufenoxuron	0.254833	26964.3	30833.4	1.14349	0.193445	0.290327	NOT
Flunisolide	0.948684	37355.2	28370.9	0.759492	-0.396893	0.684711	NOT
Fluocinolone acetonide	0.487978	3192.91	2266.92	0.709985	-0.494139	0.076373	NOT
Fluvastatin	0.226603	14148.9	12158.6	0.859334	-0.21871	0.0960052	NOT
Folate	0.557115	2578.54	3621.27	1.40439	0.489943	0.0772743	NOT
Formononetin	0.226603	117326	681247	5.80647	2.53766	2.18458	NOT
Formylanthranilic acid	0.890626	50821.8	57979.5	1.14084	0.190094	0.248749	NOT
Fucoxanthin	0.819062	1969.68	1780.79	0.904101	-0.145444	0.347097	NOT
Fumagillin	0.177298	13112.4	7933.13	0.605011	-0.724967	0.433972	NOT
Furosemide	0.929063	9121.19	9373.35	1.02764	0.0393418	0.233684	NOT
Fusaric acid	0.603505	8596.59	9537.45	1.10944	0.149838	0.247833	NOT
G-guanidinobutyrate	0.487978	120850	136888	1.13271	0.179785	1.03284	NOT
G1s neuac(2-3) a	0.273604	3948.27	1756.73	0.444935	-1.16833	0.318218	NOT
Gabapentin	0.0168573	650069	255337	0.392784	-1.34819	1.27878	Ad high
Gabapentin related bis-nitrile	0.948684	11665.8	12015.6	1.02998	0.0426222	0.0335931	NOT
Gambogic acid	0.273604	3695.04	2091.84	0.566122	-0.820816	0.210191	NOT
Gamma-glu-glu	0.855832	1.0291e+06	906371	0.880737	-0.183216	2.21108	NOT
Gamma-glutamylvaline	0.819062	1.71612e+06	1.8753e+06	1.09275	0.127968	1.90231	NOT
Gardenin b	0.13772	582583	389538	0.668639	-0.5807	2.28518	NOT
Gardenoside	0.13772	39223.8	26538.9	0.676602	-0.563621	0.453223	NOT
Geldanamycin	0.0117575	60494.4	18971.7	0.313612	-1.67295	0.539548	NOT
Geldanamycin, 17-demethoxy-17-[[2-(dimethylamino)ethyl]amino]-	0.790442	12786.9	11116.4	0.869362	-0.201971	0.308943	NOT
Gentianose	0.254833	4133.99	4767.71	1.15329	0.205761	0.33882	NOT
Gentisic acid	0.979438	35889.6	34664.3	0.96586	-0.050114	0.443506	NOT
Gibberellin a4	0.890626	104580	107256	1.02559	0.0364511	0.681096	NOT
Ginkgetin	0.199793	427.324	2120.61	4.96253	2.31108	0.116068	NOT
Ginsenoside rh1	0.158919	2249.81	6890.58	3.06273	1.61482	0.171329	NOT
Ginsenoside rh2	0.819062	155104	146770	0.946269	-0.0796784	0.792847	NOT
Glimepiride	0.979438	1845.7	1773.87	0.961082	-0.0572691	0.156823	NOT
Gliotoxin	0.979438	6397.09	6013.04	0.939964	-0.0893229	0.153564	NOT
Gln-arg	0.199793	423720	292206	0.689621	-0.536125	1.12585	NOT
Gln-gln	0.715271	2014.2	1703.67	0.84583	-0.241561	0.141401	NOT
Gln-pro	0.0304366	4503.53	14332.2	3.18243	1.67013	0.0978118	NOT
Glu-Arg	0.0440118	64750.2	29530.7	0.456072	-1.13267	0.80845	NOT
Glu-Asn	0.020607	41692.2	25409.8	0.609462	-0.714392	0.512367	NOT
Glu-Leu	0.979438	22935.2	22502.4	0.98113	-0.0274843	0.306438	NOT
Glu-Ser	0.413043	193276	202509	1.04777	0.0673216	0.688505	NOT
Glu-Thr-Arg	0.751269	50017.9	46179.9	0.923268	-0.115179	0.20127	NOT
Glutaraldehyde	0.0136083	524821	336034	0.640283	-0.643219	1.65846	Ad high
Gly-Arg	0.273604	977374	689034	0.704986	-0.504334	1.59089	NOT
Gly-Gly	0.103298	38482.7	29021.2	0.754137	-0.407101	0.341113	NOT
Gly-Gly-Arg	0.273604	27869.2	49307.8	1.76926	0.823144	0.360621	NOT
Gly-Pro	0.00412858	12150.8	5619.16	0.462451	-1.11263	0.293248	NOT
Gly-Pro-Lys	0.120355	2454.02	3355.93	1.36752	0.451564	0.176447	NOT
Gly-Ser-Arg	0.948684	12460.6	17654.3	1.41682	0.502654	0.137137	NOT
Gly-Thr	0.890626	2626.94	2562.6	0.975509	-0.0357725	0.065644	NOT
Glycerol 3-phosphate	0.199793	916.427	378.515	0.413033	-1.27567	0.146018	NOT
Glycerol trioleate	0.890626	12929.8	11895.3	0.919988	-0.120312	0.136455	NOT
Glyceryl tripalmitoleate	0.226603	3171.64	3449.68	1.08766	0.121231	0.0345507	NOT
Glycochenodeoxycholate	0.413043	30044.5	22323.8	0.743023	-0.428522	1.17353	NOT
Glycochenodeoxycholic acid	0.373819	1073.97	711.663	0.662645	-0.593692	0.183587	NOT
Gomisin c	0.177298	9811.38	7587.72	0.77336	-0.370788	0.111608	NOT
Gossypol	0.413043	251857	169441	0.672766	-0.571823	1.70774	NOT
Guanidine	0.226603	66170.6	50537	0.763738	-0.388851	0.523563	NOT
Guanidinoethyl sulfonate	0.644605	5900.31	5177.87	0.87756	-0.18843	0.0912469	NOT
Hamamelitannin	0.948684	5256.63	5542.49	1.05438	0.0763943	0.0973917	NOT
Harpagoside	0.341357	22040.3	18613.8	0.844533	-0.243774	0.333707	NOT
Harringtonine	0.020607	10423.9	6192.18	0.594038	-0.751372	0.308263	NOT
Heptadecasphinganine	0.120355	1.58581e+06	2.08696e+06	1.31602	0.396181	1.86449	NOT
Heptanoic acid, ethyl ester	0.855832	258249	308275	1.19371	0.255455	1.03464	NOT
Herbimycin a	0.103298	14080.9	23925.7	1.69916	0.764819	0.360698	NOT
Hesperetin	0.177298	24076	13148.9	0.546143	-0.87265	0.417828	NOT
Hexamethylcyclotrisiloxane	0.644605	88700.1	314815	3.54921	1.8275	0.370639	NOT
Hexanoyl-l-carnitine	0.0136083	51831.8	40890.9	0.788916	-0.342056	0.168357	NOT
His-Asp-Arg	0.103298	30314.6	21180.7	0.698695	-0.517266	0.275329	NOT
His-Glu	0.487978	62805.2	33526.8	0.533822	-0.905569	0.85614	NOT
His-Gly	0.790442	29851.3	19910.5	0.666991	-0.584261	0.560079	NOT
His-Ile	0.487978	2854	2579.2	0.903716	-0.146058	0.052287	NOT
His-Pro	0.454073	75411.3	66287	0.879006	-0.186055	0.534972	NOT
His-Ser-Arg	0.526919	98815.1	106489	1.07766	0.1079	0.466866	NOT
His-Tyr	0.855832	25936.1	25945.6	1.00036	0.000525427	0.540767	NOT
His-Val	0.929063	36398.6	35843.8	0.984756	-0.0221611	0.379448	NOT
Histamine	0.020607	358609	927364	2.586	1.37072	1.64435	Oa high
Homogentisic acid	0.0136083	5685.02	13399.1	2.35692	1.2369	0.449805	NOT
Homostachydrine	0.13772	17710.3	11368.8	0.64193	-0.639512	0.654224	NOT
Hydrocortisone	0.0527098	38109.5	68950.2	1.80927	0.855405	0.373413	NOT
hydrocortisone 21-acetate	0.487978	60192.3	28427.2	0.472274	-1.08231	1.23078	NOT
Hydroxyvarenicline, n-trifluoroacetyl-	0.00222726	28198.1	7136.01	0.253067	-1.98241	0.919277	NOT
Hypaconitine	0.487978	10868.4	12064.6	1.11006	0.150635	0.0786769	NOT
Hypotaurine	0.0641357	7622.38	4272.06	0.560463	-0.835308	0.312467	NOT
Hypothallin	0.678782	2159.97	2185.44	1.0118	0.0169171	0.0336546	NOT
Icariside ii	0.0641357	15172.6	10228.7	0.674157	-0.568843	0.365925	NOT
Ile-thr	0.273604	2250.42	3568.97	1.58592	0.665317	0.172496	NOT
Imatinib	0.715271	10257.4	11611.1	1.13197	0.178836	0.128811	NOT
Imidazoleacetic acid	0.890626	26557.2	28232.6	1.06309	0.0882579	0.154304	NOT
Indole-3-acetamide	0.273604	8521.87	5485.63	0.643712	-0.635513	0.084279	NOT
Indole-3-butyric acid	0.751269	13226.2	12291.3	0.929313	-0.105764	0.249087	NOT
Indole-3-carboxylic acid	0.979438	11109.1	11510.1	1.0361	0.0511563	0.289725	NOT
Indole-3-pyruvic acid	0.948684	314579	370669	1.1783	0.236711	1.40184	NOT
Indolmycin	0.13772	143363	103213	0.719942	-0.474047	0.762952	NOT
Iohexol	0.751269	2222.33	2271.14	1.02197	0.0313475	0.148257	NOT
Ionomycin	0.644605	3685.11	3673.01	0.996716	-0.00474542	0.0429581	NOT
Ipecoside	0.00222726	27522.9	22139.7	0.80441	-0.313997	0.274912	NOT
Irbesartan	0.557115	5507.28	4688.08	0.851252	-0.232342	0.266964	NOT
Irisflorentin	0.454073	13173	9376.08	0.711766	-0.490526	0.139517	NOT
Isobutyryl-l-carnitine	0.0893403	206538	285872	1.38411	0.468961	0.7264	NOT
Isophorone	0.751269	41491.9	50162.1	1.20896	0.273765	0.567971	NOT
Isopropyl dodecylfluorophosphonate	0.929063	9740.53	22723.3	2.33286	1.2221	0.374551	NOT
Isoquinoline	0.855832	67745.9	64693.3	0.95494	-0.0665173	0.379925	NOT
Isovaleryl-l-carnitine	0.819062	296257	335196	1.13144	0.178155	0.935295	NOT
Kaempferol 3-o-rutinoside	0.603505	10351.6	8906.65	0.860417	-0.216893	0.163325	NOT
Kanamycin a	0.0440118	1948.3	3302.83	1.69524	0.761489	0.0950904	NOT
Kasugamycin	0.120355	23759.4	9571.64	0.402856	-1.31166	0.589635	NOT
Kelevan	0.751269	1833.68	1925.46	1.05006	0.0704661	0.117158	NOT
Keracyanin	0.603505	2376.74	2066.09	0.869296	-0.202081	0.0505376	NOT
Kynurenic acid	0.341357	5375.3	4328.27	0.805215	-0.312554	0.0384214	NOT
Kynurenine	0.855832	2280.12	1901.17	0.833805	-0.262218	0.0756221	NOT
L-Alanine	0.13772	13192.6	17017.5	1.28993	0.367288	0.0961279	NOT
L-Arginine	0.603505	9.55896e+06	1.21865e+07	1.27488	0.350356	9.6087	NOT
L-bunolol	0.120355	3475.38	2678.38	0.770671	-0.375813	0.198342	NOT
L-canavanine	0.557115	13531.9	26518.7	1.95972	0.970651	0.208996	NOT
L-cysteine-glutathione disulfide	0.020607	26423.3	15967.4	0.604294	-0.726678	0.32868	NOT
L-cystine	0.644605	224061	205839	0.918675	-0.122374	1.07446	NOT
L-glutamic acid, dimethyl ester	0.979438	391966	388598	0.991408	-0.0124489	0.649316	NOT
L-glutarylcarnitine	0.557115	72779.7	67719.6	0.930474	-0.103962	0.257647	NOT
L-homocitrulline	0.948684	14976	23454.1	1.56611	0.647189	0.433572	NOT
L-hydroxyarginine	0.855832	91963.4	101388	1.10248	0.14075	0.469517	NOT
L-kynurenine	0.254833	25763.3	16610.7	0.644743	-0.633204	0.409109	NOT
L-Lysine	0.226603	1.60323e+06	1.16781e+06	0.728408	-0.457181	1.85663	NOT
L-n5-(1-imino-3-pentenyl)ornithine	0.0440118	11874.6	18951.7	1.596	0.674456	0.315182	NOT
L-ng-nitroarginine methyl ester	0.177298	24882.9	20459.8	0.822242	-0.282364	0.16036	NOT
L-pipecolic acid	0.526919	1.99585e+06	1.72692e+06	0.865258	-0.208797	2.39015	NOT
L-propionylcarnitine	0.0257931	580722	1.00269e+06	1.72662	0.787953	1.88412	Oa high
L-saccharopine	0.979438	241798	231836	0.958798	-0.0607004	0.905207	NOT
L-Serine	0.715271	4472.27	5309.32	1.18717	0.247521	0.100131	NOT
L-threonine	0.603505	307459	329934	1.0731	0.101781	0.891979	NOT
L-Tyrosine	0.305985	12412.3	15976.5	1.28715	0.364178	0.297936	NOT
L-valinamide, n-(4-methoxy-1,4-dioxobutyl)-l-alanyl-l-alanyl-l-prolyl-n-(4-methyl-2-oxo-2h-1-benzopyran-7-yl)-	0.00904403	5929.94	3525.28	0.594487	-0.750282	0.181748	NOT
L-Valine	0.020607	55957.6	86308.4	1.54239	0.625166	0.517625	NOT
Lactose	0.273604	97327.6	127562	1.31064	0.390275	0.605423	NOT
Lagochilin	0.751269	33083.9	32072.3	0.969422	-0.044803	0.322293	NOT
Lauramidopropylbetaine	0.076306	16723.8	20013.4	1.1967	0.25906	0.295931	NOT
Lauric acid diethanolamide	0.373819	6409.98	8097.63	1.26328	0.337179	0.180396	NOT
Lauroyl-l-carnitine	0.0376623	43287.9	22968.7	0.530602	-0.914297	0.385681	NOT
Leu-Gly-Arg	0.454073	62713.2	66984.7	1.06811	0.0950619	0.815628	NOT
Leu-Gly-Lys	0.678782	154188	164750	1.0685	0.0955882	0.380744	NOT
Leu-Met	0.0440118	2329.46	1378.83	0.591908	-0.756555	0.0698346	NOT
Leu-Trp	0.273604	7269.88	4377.5	0.602143	-0.731822	0.906336	NOT
Leu-Tyr-Arg	0.487978	6756.34	11456.1	1.69561	0.761804	0.286679	NOT
Leucylleucine	1	50915.4	53985.7	1.0603	0.0844752	0.174004	NOT
Leukotriene c4	0.0893403	80969.4	70234.7	0.867423	-0.205193	0.146038	NOT
Leukotriene f4	0.273604	18801.1	6111.55	0.325064	-1.62121	0.821745	NOT
Lincomycin	0.929063	9759.88	9262.62	0.949051	-0.0754427	0.35842	NOT
Lithocholylglycine	0.120355	16356.9	29259.2	1.7888	0.838989	0.919101	NOT
Lnt	0.158919	8377.03	6327.03	0.755283	-0.40491	0.235442	NOT
Lobelanidine	0.199793	3097.66	1369.4	0.442075	-1.17764	0.140583	NOT
Lopinavir	0.076306	2580.81	6449.24	2.49892	1.32131	0.261904	NOT
Lpc 16:0	0.103298	1.42831e+07	2.11742e+07	1.48247	0.568002	11.1561	NOT
Lpc 18:1	0.948684	4.62538e+06	5.47015e+06	1.18264	0.242008	6.8715	NOT
Lumichrome	0.678782	92028.7	101768	1.10583	0.145126	0.949309	NOT
Lys-Ala	0.254833	8717.19	13768.5	1.57947	0.659441	0.130626	NOT
Lys-Arg-Arg	0.305985	17028.7	13637.1	0.800831	-0.32043	0.301584	NOT
Lys-Asn	0.603505	5193.88	4212.21	0.810994	-0.302237	0.230103	NOT
Lys-Asp	0.0117575	19183.5	9553.05	0.497983	-1.00583	0.28041	NOT
Lys-Cys	0.678782	12934.7	14522.7	1.12277	0.167066	0.227619	NOT
Lys-Gln	0.557115	13003.7	9068.48	0.697379	-0.519985	0.489944	NOT
Lys-Leu	0.199793	20601	14969.8	0.726656	-0.460656	0.519879	NOT
Lys-Lys	0.0136083	8823.87	4004.56	0.453833	-1.13977	0.338064	NOT
Lys-Lys-Lys	0.678782	44357.4	36276.3	0.817817	-0.290151	0.649249	NOT
Lys-Pro	0.751269	12767.4	18596.7	1.45658	0.542587	0.261633	NOT
Lys-Trp	0.790442	8214.16	10222.1	1.24444	0.3155	0.197594	NOT
Lys-Val	0.751269	10765.6	8066.21	0.74926	-0.416462	0.477679	NOT
Lyso-sphingomyelin	0.413043	2260.09	2991.3	1.32353	0.404392	0.103162	NOT
Malonyl-l-carnitine	0.526919	89800.2	73066.1	0.813653	-0.297515	0.684723	NOT
Man5	0.00534543	2601.94	1113.17	0.427824	-1.22491	0.235905	NOT
Marbofloxacin	0.979438	9590.55	9752.64	1.0169	0.0241791	0.124351	NOT
Matairesinol	0.819062	3330.43	3777.7	1.1343	0.1818	0.103483	NOT
Melamine	0.487978	1.92796e+06	2.27355e+06	1.17925	0.237872	1.5723	NOT
Melatonin	0.413043	14934.2	24120.6	1.61512	0.691646	0.417555	NOT
Meperidine	0.454073	2.50531e+06	2.70136e+06	1.07825	0.108694	3.14206	NOT
Mepirapim	0.819062	91808.4	112938	1.23014	0.298827	0.82693	NOT
Mesoporphyrin ix	0.790442	4384.38	5055.45	1.15306	0.205464	0.147353	NOT
Met-Arg	0.0016575	23346.7	13345.8	0.571635	-0.806835	0.414944	NOT
Met-Ile-Arg	0.979438	27823.6	20564.9	0.739117	-0.436125	0.767803	NOT
Met-Val-Lys	0.979438	54589.6	45501.6	0.833521	-0.262709	1.09339	NOT
Metconazole	0.413043	28556.1	46924.8	1.64325	0.716551	0.429424	NOT
Methanone, [1-(4-hydroxypentyl)-1h-indol-3-yl](4-methoxy-1-naphthalenyl)-	0.254833	3036.28	2298.35	0.756961	-0.401709	0.0897049	NOT
Methanone, [1-(5-bromopentyl)-1h-indol-3-yl](2,2,3,3-tetramethylcyclopropyl)-	0.603505	3737.45	3314.93	0.886949	-0.173077	0.132883	NOT
Methanone, [1-(5-chloropentyl)-1h-indol-3-yl](4-methyl-1-naphthalenyl)-	0.929063	4180.46	4201.14	1.00495	0.00712018	0.120887	NOT
Methionine sulfoxide	0.678782	45915	53685.6	1.16924	0.225569	0.273095	NOT
Methyl (4s,5z,6s)-5-(2-hydroxyethylidene)-4-[2-[2-(4-hydroxyphenyl)ethoxy]-2-oxoethyl]-6-[(2s,3r,4s,5s,6r)-3,4,5-trihydroxy-6-(hydroxymethyl)oxan-2-yl]oxy-4h-pyran-3-carboxylate	0.0893403	14636.4	12599.1	0.860801	-0.216248	0.15943	NOT
Methyl 2-octynoate	0.0304366	496963	216164	0.434969	-1.20101	1.9803	Ad high
Methyl 4-hydroxybenzoate	0.0440118	3812.49	13899	3.64567	1.86618	0.86915	NOT
Methyl 5,6-diacetyloxy-10-hydroxy-2,4b,7,7,10a,12a-hexamethyl-12-methylidene-1,4,8-trioxo-4a,5,6,6a,9,10,10b,11-octahydronaphtho[1,2-h]isochromene-2-carboxylate	0.226603	71228.3	46432.1	0.651876	-0.61733	0.733344	NOT
Methyl indole-3-acetate	0.0893403	5533.96	11871	2.14512	1.10106	0.14079	NOT
Methylguanidine	0.715271	10567.1	11539.3	1.092	0.126973	0.182744	NOT
Methylprednisolone succinate	0.13772	2496.61	1785.18	0.715042	-0.4839	0.0909823	NOT
Methylthiouracil	0.819062	1141.72	1603.24	1.40423	0.489777	0.0508647	NOT
Mevalonic acid	0.487978	17782.7	13610.6	0.765384	-0.385745	0.336195	NOT
Mevastatin	0.678782	56516.6	40812.1	0.722125	-0.46968	0.696999	NOT
Mexiletine	0.890626	3088.24	3427.61	1.10989	0.150415	0.154757	NOT
Microcolin c	0.929063	4198.55	4397.36	1.04735	0.0667482	0.157836	NOT
Milnacipran	0.305985	7672.2	6123.09	0.798088	-0.325381	0.181257	NOT
Molinate	0.254833	32905.5	25041.5	0.761012	-0.394008	0.213986	NOT
Monoelaidin	0.751269	4776.96	5298.99	1.10928	0.149625	0.332378	NOT
Morphine n-oxide	0.373819	16984.5	11703.8	0.689086	-0.537244	0.18489	NOT
Mucic acid	0.790442	11581.6	4655.57	0.401981	-1.3148	0.659109	NOT
Mundulone	0.890626	18396.2	16489.9	0.896376	-0.157823	0.267945	NOT
Mundulone acetate	0.487978	4356.81	3641.41	0.835797	-0.258776	0.102158	NOT
Myclobutanil	0.678782	142200	171255	1.20433	0.268229	0.911578	NOT
Mycophenolate mofetil	0.557115	22493.6	12819.9	0.569936	-0.811127	0.807111	NOT
Myristamine oxide	0.454073	419905	459548	1.09441	0.130154	1.02613	NOT
Myristoleic acid	0.103298	283774	629871	2.21962	1.15032	0.931012	NOT
N-.alpha.-(tert-butoxycarbonyl)-l-histidine	0.644605	1.69593e+06	1.93645e+06	1.14182	0.191339	0.993819	NOT
N-(15Z-Tetracosenoyl)-1-.beta.-galactosylsphing-4-enine	0.557115	7993.04	11361.8	1.42146	0.507372	0.249601	NOT
N-(4-aminobenzoyl)-l-glutamic acid	0.103298	12304.2	9012.5	0.732476	-0.449147	0.205197	NOT
N-(4-hydroxyphenyl)propanamide	0.890626	8618	11450.9	1.32871	0.41003	0.195312	NOT
N-(eicosanoyl)sphingosine	0.948684	2056.1	2029.41	0.987018	-0.018851	0.079699	NOT
N-(octadecanoyl)sphing-4-enine-1-phosphocholine	0.199793	1.70074e+06	1.28128e+06	0.75337	-0.408569	3.84845	NOT
N-[(2s)-2-[[(1z)-1-methyl-3-oxo-3-[4-(trifluoromethyl)phenyl]-1-propen-1-yl]amino]-3-[4-[2-(5-methyl-2-phenyl-4-oxazolyl)ethoxy]phenyl]propyl]propanamide	0.790442	7503.77	3800.08	0.506423	-0.981586	0.543413	NOT
N-[tris(hydroxymethyl)methyl]-3-aminopropanesulfonic acid	0.13772	1479.01	1963.75	1.32775	0.408979	0.0797703	NOT
N-acetyl-d-lactosamine	0.0257931	64148.8	33671	0.524888	-0.929918	0.313274	NOT
N-Acetyl-L-alanine	0.120355	8220.06	6453.91	0.785141	-0.348976	0.188389	NOT
N-acetyl-l-glutamate	0.790442	4807.23	2348.78	0.488593	-1.0333	0.109786	NOT
N-acetyl-l-tyrosine	0.158919	17957.9	19850.2	1.10537	0.144535	0.167031	NOT
N-acetylaspartylglutamic acid	0.273604	4941.44	4082.25	0.826124	-0.275569	0.138886	NOT
N-acetylhistamine	0.199793	4380.84	28988.8	6.61718	2.72622	0.103728	NOT
N-acetylhistidine	0.373819	509353	340608	0.668706	-0.580555	2.0294	NOT
N-alpha-acetyl-l-lysine	0.751269	2.86246e+06	3.34042e+06	1.16698	0.222778	3.11582	NOT
N-benzyl-n-methylpiperidin-3-amine	0.678782	35106.7	75951.3	2.16344	1.11333	0.204977	NOT
N-cyclohexylaniline	0.929063	20718.1	19769.1	0.954199	-0.067638	0.144955	NOT
N-desbutylbupivacaine	0.855832	20257.8	18279.8	0.902357	-0.14823	0.473564	NOT
N-Docosanoyl-4-sphingenyl-1-O-phosphorylcholine	0.177298	27868.7	42259.4	1.51637	0.600626	0.338613	NOT
N-isovaleroylglycine	0.0117575	10777.9	21979.5	2.0393	1.02808	0.378209	NOT
N-lauroyl-d-erythro-sphingosylphosphorylcholine	0.0304366	6315.2	11125.2	1.76165	0.816929	0.218881	NOT
N-methyl-l-threonine	0.678782	38666.4	41752.7	1.07982	0.110788	0.426086	NOT
N-methylaniline	0.177298	24983.1	34348.3	1.37486	0.459285	0.524706	NOT
N-nervonoyl-d-erythro-sphingosylphosphorylcholine	0.644605	100962	156306	1.54817	0.630566	0.744174	NOT
N-phenylacetyl-l-prolylglycine ethyl ester	0.454073	8875.28	21674	2.44207	1.2881	0.288357	NOT
N-stearoylsphinganine	0.526919	2690.63	2480.4	0.921867	-0.117369	0.0534661	NOT
N-tert-butoxycarbonyl-o-triisopropylsilyl-3-iodothyronamine	0.819062	9753.62	9011	0.923862	-0.11425	0.148037	NOT
N-tert-butyl-6-methoxy-1,3,5-triazine-2,4-diamine	0.979438	48183.8	62682.8	1.30091	0.379522	0.407543	NOT
N-tetracosanoyl-4-sphingenyl-1-o-phosphorylcholine	0.715271	13954	14995.6	1.07465	0.103863	0.223694	NOT
N-tetracosenoyl-4-sphingenine	0.678782	4950.29	7144.05	1.44316	0.52923	0.167606	NOT
N-trifluoroacetyl deacetylcolchiceine	0.000685311	3484.9	969.873	0.278307	-1.84525	0.388838	NOT
N-tris(hydroxymethyl)methylglycine	0.254833	157027	104024	0.662458	-0.594098	0.676515	NOT
N,n-dimethyl-l-valine	0.0168573	3364.44	14796.6	4.39794	2.13683	0.0981257	NOT
N.epsilon.-methyl-l-lysine	0.855832	600430	579639	0.965373	-0.0508412	1.77521	NOT
N.omega.-hydroxy-nor-l-arginine	0.890626	115788	102240	0.882992	-0.179528	1.02383	NOT
N1,n1,n2-trimethyl-n2-(4-piperidinyl)-1,2-ethanediamine	0.454073	34637	27710.9	0.800035	-0.321865	0.373708	NOT
N2-Acetyl-L-ornithine	0.13772	18176.1	26218.4	1.44247	0.528539	0.212357	NOT
N6-(1-iminoethyl)-l-lysine	0.890626	1.48954e+07	1.57593e+07	1.058	0.0813425	4.78581	NOT
N6-Acetyl-L-lysine	0.948684	69035.6	69292.7	1.00372	0.00536237	0.264526	NOT
N6-Methyl-L-lysine	0.948684	426497	481857	1.1298	0.176069	1.48769	NOT
N6,N6,N6-Trimethyl-L-lysine	0.00323965	1.90398e+06	1.25e+06	0.656517	-0.607095	1.97006	Ad high
N8-acetylspermidine	0.120355	16041.7	28842.8	1.79798	0.84638	0.738774	NOT
Naringin dihydrochalcone	0.305985	2207.56	1656.57	0.750406	-0.414257	0.207928	NOT
Narirutin	0.0641357	38561.3	25236.6	0.654454	-0.611636	0.513015	NOT
Natamycin	0.644605	47680.4	50776.2	1.06493	0.0907538	0.349163	NOT
Ne-acetyllysine	0.177298	24239	12252.2	0.505477	-0.984284	0.572948	NOT
Neohesperidose	0.0893403	17086.3	20263.2	1.18593	0.24602	0.645241	NOT
Neolinustatin	0.0016575	6173.47	2202.92	0.356836	-1.48667	0.366767	NOT
Neomenthyldiphenylphosphine oxide	0.979438	4674.82	4333.28	0.926943	-0.109448	0.275634	NOT
Neoruscogenin	0.979438	4591.22	5963.41	1.29887	0.37726	0.140922	NOT
Ng,ng-dimethyl-l-arginine	0.0893403	3.8494e+06	3.23332e+06	0.839952	-0.251621	3.02426	NOT
NG,NG-dimethyl-L-arginine(ADMA)	0.254833	95151	46018.6	0.483638	-1.048	0.63854	NOT
Nicotinamide	0.0016575	10966.8	28150.1	2.56684	1.36	0.317655	NOT
Nicotinamide ribotide	0.0641357	1695.28	960.032	0.566297	-0.820369	0.196222	NOT
Nicotinate	0.254833	55616.4	19600.2	0.352418	-1.50464	0.864977	NOT
Nicotine	0.979438	37827.9	32574.4	0.861119	-0.215715	0.0860417	NOT
Nicotinuric acid	0.0168573	10682.1	7671.07	0.718122	-0.477699	0.0306335	NOT
Nigericin	0.487978	9501.77	12011.8	1.26417	0.338189	0.225294	NOT
Nivalenol	0.103298	21180.7	16257.4	0.767558	-0.381653	0.136197	NOT
Nname,Clomipramine	0.103298	7354.43	3621.13	0.492374	-1.02217	0.196435	NOT
Nobiletin	0.819062	45230.9	70852.2	1.56645	0.647502	0.416959	NOT
Norbuprenorphine glucuronide	0.273604	7033.83	8559.01	1.21683	0.283133	0.068875	NOT
Nordihydroguaiaretic acid	0.948684	302844	289101	0.954622	-0.0669981	1.24043	NOT
Norrhizocarpic acid	0.0376623	16196.9	9828.28	0.606799	-0.720709	0.706494	NOT
Noscapine	0.678782	5200.79	14069.9	2.70535	1.43581	0.389801	NOT
Nudifloramide	0.177298	1.83064e+06	955615	0.522011	-0.937847	3.1645	NOT
O-acetyl-l-serine	0.254833	48089.4	65151.5	1.3548	0.438079	0.263004	NOT
O-succinyl-l-homoserine	0.177298	45427.6	73137.1	1.60997	0.687035	0.459983	NOT
Obacunone	0.373819	3675.1	2865.95	0.77983	-0.358768	0.0937936	NOT
Octaethylene glycol	0.487978	43554.6	19858.1	0.455935	-1.1331	1.1533	NOT
Octanediamide, n1-hydroxy-n8-[4-[4-[(1-oxo-5-hexyn-1-yl)amino]benzoyl]phenyl]-	0.790442	39737.3	20817.4	0.523876	-0.932701	1.1774	NOT
Octanoic acid, 4-[(1-oxo-7-phenylheptyl)amino]-, (4r)-	0.273604	27756.7	20903.9	0.753112	-0.409063	0.179895	NOT
Octanoylcarnitine	0.0257931	28342.5	21486.8	0.75811	-0.39952	0.209242	NOT
Octopine	0.526919	34901.2	20889	0.598516	-0.740537	0.860874	NOT
Octyl-3,5-di-tert-butyl-4-hydroxyhydrocinnamate	0.305985	71867.7	44378.8	0.617507	-0.695472	0.68263	NOT
Oleamide	0.226603	1.16721e+07	6.49967e+06	0.556855	-0.844627	10.4067	NOT
Oleana-1,9(11)-dien-28-amide, 2-cyano-3,12-dioxo-n-(2,2,2-trifluoroethyl)-	0.819062	16190.7	14320.2	0.884471	-0.177113	0.284929	NOT
Olmesartan medoxomil	0.00904403	40520.3	14368.3	0.354595	-1.49576	0.569475	NOT
Omeprazole sulfone	0.199793	5842.42	7365.66	1.26072	0.334248	0.0672982	NOT
Ophiobolin a	0.890626	5695.92	5342.58	0.937967	-0.0923908	0.137791	NOT
Orientin	0.0893403	2349.88	1655.12	0.70434	-0.505655	0.138277	NOT
Ornithine	0.305985	63545.4	76041.4	1.19665	0.258996	0.355726	NOT
Osthole	0.413043	74812.3	62108.3	0.830189	-0.268489	0.87186	NOT
Oxeladin	0.979438	6075.18	5569.36	0.916739	-0.125417	0.176375	NOT
Oxyacanthine	0.0893403	1363.48	1174.21	0.861185	-0.215605	0.0512849	NOT
Oxymatrine	0.678782	57428.3	31210.4	0.543468	-0.879734	1.52801	NOT
P-coumaric acid	0.948684	28095.8	25936.5	0.923147	-0.115367	0.271804	NOT
P-tolyl-.beta.-d-glucuronide	0.177298	13076.2	29556.8	2.26034	1.17654	0.208744	NOT
Palatinose	0.000685311	25646.4	6515.47	0.25405	-1.97681	0.736675	NOT
Palmitoyl 3-carbacyclic phosphatidic acid	0.526919	14688.3	19385.1	1.31976	0.400278	0.233066	NOT
Palmitoyl sphingomyelin	0.929063	1.66594e+07	1.6375e+07	0.982928	-0.0248426	12.8838	NOT
Pamidronic acid	0.305985	4029.05	6932.26	1.72057	0.782887	0.28656	NOT
Pantethine	0.948684	1859.26	1837.8	0.988461	-0.0167446	0.0787184	NOT
Pargyline	0.948684	7820.46	7596.87	0.97141	-0.0418483	0.13061	NOT
PC(16:0/16:0)	0.0136083	150062	290386	1.93511	0.952414	1.13905	Oa high
Peimisine	0.0376623	3340.03	1623.19	0.485982	-1.04103	0.0740761	NOT
Penitrem a	0.00114955	58754.3	33017.4	0.561957	-0.831468	0.982077	NOT
Pentapropylene glycol	0.273604	99433.7	74019.2	0.744407	-0.425836	0.58395	NOT
Pepstatin a	0.979438	20534.6	21271.7	1.03589	0.0508764	0.211558	NOT
Peridininol	0.557115	2389.48	2423.8	1.01436	0.0205754	0.137057	NOT
Perindopril	0.273604	84211.4	50383.5	0.598298	-0.741064	0.611988	NOT
Permethrin	0.526919	38421.8	34424.5	0.895962	-0.158491	0.372714	NOT
Phe-Ala	0.373819	6171.83	4676.31	0.757687	-0.400327	0.277665	NOT
Phe-Asp-Lys	0.603505	45766.2	28841.3	0.630189	-0.666145	0.955608	NOT
Phe-Ile-Lys	0.199793	4414.47	6671.86	1.51136	0.595849	0.200319	NOT
Phe-Thr-Lys	0.373819	42693	36335.6	0.851092	-0.232614	0.439972	NOT
Phe-trp	0.890626	7495.14	8932.64	1.19179	0.253132	0.763972	NOT
Phe-val	0.715271	20924.2	12312.7	0.58844	-0.765032	0.768033	NOT
Phenacetine	0.254833	132251	111497	0.843072	-0.246273	0.660865	NOT
Phenobarbital	0.948684	26747.1	29053.7	1.08624	0.11934	0.290379	NOT
Phenyl salicylate	0.487978	6685.84	6185.88	0.925221	-0.112131	0.113598	NOT
Phenylacetyl-l-glutamine	0.890626	193156	182366	0.944138	-0.0829309	0.62558	NOT
Phorbol 12-myristate 13-acetate	0.487978	73293.7	77170.8	1.0529	0.074366	0.714962	NOT
Phosphocreatine	0.020607	8375.87	17300.1	2.06547	1.04647	0.238643	NOT
Phosphoglycolic acid	0.254833	77305.2	104343	1.34975	0.432696	0.27522	NOT
Picrotoxinin	0.199793	3372.16	2900.43	0.860109	-0.217408	0.0667937	NOT
Pidotimod	0.13772	20822.8	35066.5	1.68405	0.751934	0.371889	NOT
Pimonidazole	0.819062	9562.32	12098.3	1.2652	0.339368	0.281817	NOT
Piperonyl sulfoxide	0.979438	169043	156020	0.922959	-0.115662	1.04214	NOT
Pirimiphos methyl	0.273604	13078.3	20654.4	1.57929	0.659277	0.345399	NOT
Pirinixic acid	0.751269	4189.3	2636.98	0.629457	-0.667821	0.276393	NOT
Platensimycin	0.00412858	9565.98	1075.3	0.112408	-3.15318	0.065624	NOT
Podofilox	0.855832	4234.73	3829.83	0.904386	-0.144989	0.184603	NOT
Pravastatin	0.254833	3924.64	2953.93	0.752664	-0.409921	0.183591	NOT
Pro-Ala	0.929063	431757	476379	1.10335	0.141889	1.36296	NOT
Pro-Arg	0.226603	2781.22	4036.72	1.45142	0.537466	0.073979	NOT
Pro-asn	0.0440118	34408.8	19004	0.5523	-0.856477	0.411766	NOT
Pro-Asp	0.819062	21876.8	19458.2	0.889445	-0.169023	0.172414	NOT
Pro-Asp-Arg	0.819062	3702.36	3684.25	0.995109	-0.00707303	0.247173	NOT
Pro-cys	0.158919	68178.2	165944	2.43397	1.28331	0.998488	NOT
Pro-gln	0.557115	8223.27	9858.31	1.19883	0.261627	0.188348	NOT
Pro-Gly	0.0641357	4458.31	5426.57	1.21718	0.283543	0.202325	NOT
Pro-Met-Lys	0.000685311	15593.5	6553.03	0.420242	-1.25071	0.485865	NOT
Pro-Phe-Arg	0.855832	15484.6	17384.3	1.12268	0.166947	0.208525	NOT
Pro-pro	0.120355	5533.72	10924.1	1.97409	0.981188	0.309387	NOT
Pro-ser	0.020607	63163.2	96089.1	1.52128	0.605288	0.383344	NOT
Pro-thr	0.413043	995124	1.03764e+06	1.04272	0.0603505	1.86229	NOT
Pro-Thr-Arg	0.341357	30847.2	21820.6	0.707377	-0.49945	0.570657	NOT
Pro-Trp	0.120355	8.16009e+06	9.26987e+06	1.136	0.183965	3.66475	NOT
Pro-Tyr-Lys	0.0168573	24348.4	9730.82	0.39965	-1.32319	0.71478	NOT
Pro-Val	0.413043	167674	155937	0.930002	-0.104694	0.280274	NOT
Procaine	0.890626	10672.8	11072.8	1.03748	0.0530836	0.544321	NOT
Profluralin	0.199793	93009.6	106662	1.14679	0.197598	0.968657	NOT
Promethazine n-oxide	0.00412858	10675.2	1329.86	0.124575	-3.00492	0.577681	NOT
Propanoic acid, 2-[[4-[2-[[[(2,4-difluorophenyl)amino]carbonyl]heptylamino]ethyl]phenyl]thio]-2-methyl-	0.790442	7708.55	7385.87	0.958139	-0.0616928	0.190247	NOT
Propranolol	0.929063	14005.6	14578.3	1.04089	0.0578165	0.172322	NOT
Proscillaridin a	0.487978	3469.69	2483.3	0.715714	-0.482545	0.152034	NOT
Protriptyline	0.341357	1963.32	3032.37	1.54451	0.627149	0.0893715	NOT
Pseurotin a	0.120355	37277.4	27675.1	0.742409	-0.429714	0.607207	NOT
Psilocin	0.103298	54106.9	107668	1.98991	0.992706	0.471857	NOT
Psoromic acid	0.020607	26515.3	18992.5	0.716286	-0.481392	0.303903	NOT
Puromycin	0.454073	35456	25900.8	0.730507	-0.45303	0.601614	NOT
Pygenic acid c	0.929063	5241	2813.13	0.536755	-0.897665	0.463138	NOT
Pyridostigmine cation	0.979438	258342	266130	1.03014	0.0428465	0.676638	NOT
Pyroglu-Ile-Arg	0.678782	8302.09	9495.82	1.14379	0.193818	0.107596	NOT
Pyroglu-ser-lys	0.855832	22093	40596.7	1.83753	0.877771	0.686056	NOT
Pyroglu-thr-lys	0.0440118	13587.3	5558.13	0.409068	-1.28959	0.508464	NOT
Pyroglu-tyr-arg	0.948684	58765.5	52845.5	0.89926	-0.15319	0.645077	NOT
Pyrrolidinium, 1-[(7r)-7-(acetyloxy)-4-hydroxy-4-oxido-3,5,9-trioxa-4-phosphapentacos-1-yl]-1-methyl-, inner salt	0.0117575	1115.69	4172.21	3.73957	1.90287	0.125165	NOT
Quinapril	0.226603	3533.24	2959.66	0.837662	-0.25556	0.0742287	NOT
Quinolin-2-ol	0.076306	343786	583517	1.69733	0.763265	1.38331	NOT
Quinoline-2,4-diol	0.751269	8004.3	7312.48	0.91357	-0.130413	0.593761	NOT
Rac-n-allyloxycarbonyl-cis-moxifloxacin acyl-.beta.-d-glucuronide allyl ester	0.0304366	3441.45	1890.22	0.549252	-0.864461	0.200057	NOT
Raffinose	0.103298	2442.1	1736.81	0.711196	-0.49168	0.234056	NOT
Raloxifene	0.0304366	41108.4	24365.9	0.592723	-0.754571	0.398061	NOT
Resiniferatoxin	0.0136083	10487.1	3231.82	0.308172	-1.69819	0.189162	NOT
Resveratrol dimer	0.715271	8965.99	9117.74	1.01692	0.0242127	0.296484	NOT
Retrorsine n-oxide	0.751269	6633.4	6276.04	0.946127	-0.0798943	0.197819	NOT
Rhaponticin	0.0257931	5827.73	1212.71	0.208093	-2.2647	0.253552	NOT
Riboflavin	0.413043	6052.74	2472.98	0.408572	-1.29134	0.23212	NOT
Ribothymidine	0.819062	12356.2	11067.8	0.895725	-0.158872	0.228042	NOT
Rifabutin (mycobutin)	0.819062	2038.42	2179.21	1.06907	0.0963577	0.0491585	NOT
Ronidazole	0.158919	32401.4	23680.8	0.730859	-0.452335	0.577558	NOT
Roseoflavin	0.273604	3962.38	3054.26	0.770814	-0.375546	0.205119	NOT
Rottlerin	0.120355	73432.4	58362.2	0.794774	-0.331383	0.739281	NOT
Rotundine	0.948684	87953	78472.3	0.892208	-0.164549	0.230097	NOT
Roxithromycin (roxl-150)	0.076306	1786.29	575.43	0.322137	-1.63426	0.247814	NOT
Rucaparib	0.890626	11516.6	8879.38	0.771009	-0.375181	0.41856	NOT
S-(2-aminoethyl)isothiourea	0.644605	31319.2	23410.2	0.747471	-0.419911	0.308769	NOT
S-adenosyl-l-homocysteine	0.000685311	55097.9	30913	0.561055	-0.833786	0.741069	NOT
S-methyl-5'-thioadenosine	0.454073	160220	195845	1.22235	0.289661	0.914735	NOT
S-methyl-l-cysteine	0.305985	5271.04	5831.18	1.10627	0.145699	0.139036	NOT
Saponarin	0.526919	5052.97	3923.96	0.776565	-0.364821	0.284243	NOT
Saracatinib	0.526919	3105.53	2979.22	0.959328	-0.0599045	0.0921209	NOT
Sarafloxacin	0.0527098	210518	158952	0.755054	-0.405347	0.931595	NOT
Sarsasapogenin	0.948684	8661.37	7330.36	0.846328	-0.240711	0.35576	NOT
Schizandrin	0.273604	17412	11873.9	0.681939	-0.552285	0.739254	NOT
Scopolamine	0.526919	9060.8	12005.9	1.32504	0.406033	0.0532256	NOT
Sebacic acid	0.890626	10937	10265.2	0.93858	-0.0914481	0.381223	NOT
Secoisolariciresinol diglucoside	0.199793	4619.16	3617.59	0.783172	-0.3526	0.152074	NOT
Sempervirine	0.819062	62893.8	60813.8	0.966928	-0.0485193	0.490955	NOT
Sennoside a1	0.819062	6281.12	6194.6	0.986224	-0.0200128	0.0884187	NOT
Ser-Gly-Lys	0.715271	194064	145497	0.749739	-0.41554	0.932266	NOT
Ser-His	0.715271	9718.55	14619.2	1.50426	0.589052	0.276143	NOT
Ser-Met-Lys	0.751269	5330.27	2446.46	0.458974	-1.12351	0.485228	NOT
Serotonin	0.373819	5313.6	8250.4	1.55269	0.634774	0.281681	NOT
Sipeimine	0.487978	1258.9	496.995	0.394784	-1.34086	0.102007	NOT
Sofalcone	0.890626	5081.67	4393.94	0.864665	-0.209787	0.153897	NOT
Solanidine base + o-hex-dhex	0.0136083	8212.75	18064.8	2.19961	1.13725	0.27789	NOT
Sorbitane monopalmitate - polysorbate 40 in-source fragment	0.413043	6174.39	7980.76	1.29256	0.370231	0.0861356	NOT
Sorbitane monostearate - polysorbate 60 in-source fragment	0.790442	2660.42	3435.42	1.29131	0.368833	0.185015	NOT
Sphingosine	0.177298	464790	533987	1.14888	0.200226	0.92255	NOT
Spinosyn a	0.158919	3195.19	4039.16	1.26414	0.338153	0.0919098	NOT
Spiramycin	0.855832	7283.94	7096.04	0.974204	-0.037704	0.12991	NOT
Stachydrine	0.020607	1.35539e+06	678472	0.500573	-0.998346	1.96478	Ad high
Stauprimide	0.341357	3235.83	3570.06	1.10329	0.141814	0.0666868	NOT
Stearamide	0.979438	71752.8	58727.4	0.818469	-0.289001	0.289411	NOT
Stearidonic Acid	0.557115	297240	250608	0.843118	-0.246194	1.06095	NOT
Streptomycin a	0.890626	38234.9	40838.8	1.0681	0.0950486	0.415629	NOT
Strychnine	0.929063	7184.05	7984.44	1.11141	0.152393	0.233143	NOT
Suberylglycine	0.413043	8320.28	19713.6	2.36934	1.24449	0.249107	NOT
Succinamide	0.557115	11573.2	12785.6	1.10475	0.143725	0.142259	NOT
Sulfallate	0.678782	51159.6	58136	1.13636	0.184426	0.261471	NOT
Sulfanitran	0.0117575	7254.99	1671.77	0.23043	-2.1176	0.474067	NOT
Sulfosuccinimidyl oleate	0.158919	2343.41	1848.63	0.788865	-0.34215	0.0192088	NOT
Tauroursodeoxycholic acid	0.526919	35747.9	55010.8	1.53885	0.621855	0.925278	NOT
Telmisartan	0.13772	10732.9	5012.68	0.46704	-1.09838	0.440371	NOT
Terbinafine	0.526919	152072	125392	0.824558	-0.278307	0.742362	NOT
Terfenadine	0.603505	61374.2	29188.8	0.475587	-1.07222	0.793424	NOT
Testosterone cypionate	0.948684	14423.1	16249.9	1.12666	0.172049	0.166723	NOT
Tetradecylamine	0.13772	115317	145612	1.26272	0.336531	0.472789	NOT
Tetraethylene glycol monomethyl ether	0.819062	139179	123333	0.886146	-0.174384	0.882171	NOT
Tetraglyme	0.487978	240562	203791	0.847145	-0.239319	0.751695	NOT
Tetrahydro-L-biopterin	0.557115	9228.64	5155.56	0.558648	-0.839988	0.343351	NOT
Tetrahydrogambogic acid	0.00904403	2607.06	1676.37	0.643012	-0.637083	0.125632	NOT
TG 18:1-17:1-18:1-d5	0.979438	15973.8	15846.5	0.992027	-0.0115483	0.087036	NOT
Thalsimidine	0.819062	10830.7	11119.3	1.02665	0.0379458	0.420055	NOT
Theobromine	0.644605	13671.9	14257.2	1.04281	0.0604722	0.425184	NOT
Thiamine monophosphate	0.413043	9979.64	7206.87	0.722157	-0.469616	0.402887	NOT
Thieno[3,2-d]pyrimidine, 2-(1h-indazol-4-yl)-6-[[4-(methylsulfonyl)-1-piperazinyl]methyl]-4-(4-morpholinyl)-	0.557115	3740.8	3619.36	0.967537	-0.047611	0.112609	NOT
Thymine	0.929063	336122	357700	1.0642	0.0897645	1.26465	NOT
Tiliroside	0.557115	19743.7	20846.5	1.05586	0.0784163	0.278804	NOT
Timosaponin a-iii	0.120355	28732.3	17841.5	0.620956	-0.687438	0.314307	NOT
Toosendanin	0.020607	43852.2	12480.8	0.284609	-1.81295	0.765572	NOT
Trandolaprilat	0.454073	90281.6	77907.2	0.862935	-0.212677	0.526966	NOT
Trans-4-Hydroxy-L-proline	0.751269	109461	114024	1.04168	0.0589178	0.683598	NOT
Trans-carboxyglimepiride	0.751269	5054.39	4688.53	0.927617	-0.108399	0.251914	NOT
Trans-cinnamaldehyde	0.0527098	36444.9	28183.4	0.773315	-0.370873	0.625526	NOT
trans-cinnamate	0.890626	52217.4	54829.6	1.05003	0.0704247	0.236045	NOT
Trans-hydroxyglimepiride	0.890626	13436	10055.6	0.748406	-0.418106	0.515405	NOT
trans-Vaccenic acid	0.0168573	28561	17836.9	0.624522	-0.679176	0.602198	NOT
Trans-zeatin	0.020607	11287.5	21105.1	1.86978	0.902868	0.449824	NOT
Tri(3-chloropropyl) phosphate	0.890626	15611.8	14383.8	0.921345	-0.118187	0.158489	NOT
Tributyl phosphate	0.177298	8884.85	5182.15	0.583257	-0.777796	0.182368	NOT
Tridemorph	0.948684	23945.8	28794.3	1.20248	0.266012	0.872491	NOT
Triethanolamine	0.644605	463487	338486	0.730304	-0.453432	3.13162	NOT
Triethyl phosphate	0.158919	65368.6	85022.5	1.30066	0.379247	0.425393	NOT
Trifluoroperazine	0.644605	57188.6	46845	0.819133	-0.287831	0.819054	NOT
Trihexyphenidyl	0.273604	25388.6	32786.7	1.29139	0.368929	0.20532	NOT
Trimethylamine n-oxide	0.373819	1953.33	6038.82	3.09155	1.62833	0.343884	NOT
Trinexapac-ethyl	0.644605	49691.1	40302.4	0.811058	-0.302122	0.68221	NOT
Trioxsalen	0.454073	81000	62666.7	0.773663	-0.370223	1.08042	NOT
Tris(1,3-dichloro-2-propyl) phosphate	0.341357	20015	11477.4	0.573438	-0.80229	0.749564	NOT
Tris(2-butoxyethyl) phosphate	0.487978	32217.6	15000.2	0.465591	-1.10286	0.931986	NOT
Tris(hydroxymethyl)aminomethane	0.0136083	32984.7	10146.1	0.307601	-1.70087	0.435243	NOT
Trp-Asp-Arg	0.0641357	6215.97	3455.81	0.555957	-0.846954	0.38484	NOT
Trp-Cys-Lys	0.000685311	11595.7	3744.1	0.322887	-1.6309	0.436817	NOT
Trp-Glu	0.373819	92943.6	82897.7	0.891913	-0.165024	0.306897	NOT
Trp-Val	0.0304366	6775.88	13627	2.01111	1.00799	0.381016	NOT
Tyr-Val-Lys	0.557115	4205.75	5352.05	1.27256	0.34773	0.101519	NOT
Urea	0.454073	1.59082e+06	1.86223e+06	1.17061	0.227257	1.53045	NOT
Val-Leu-Arg	0.979438	10841.4	11456.5	1.05673	0.07961	0.151953	NOT
Val-Met	0.751269	15958.5	8399.06	0.526307	-0.926023	0.594	NOT
Val-Trp	0.819062	6816.19	7623.21	1.1184	0.161434	0.171453	NOT
Val-Val	0.454073	111453	99793.3	0.895388	-0.159415	0.663216	NOT
Val-Val-Arg	0.076306	371974	393834	1.05877	0.0823833	0.49744	NOT
Validamycin a	0.199793	61266.5	52307.6	0.853772	-0.228078	0.187092	NOT
Vasicinone	0.715271	13499.6	19245.5	1.42564	0.511609	0.407795	NOT
Venturicidin a	0.413043	33844.3	16849.6	0.497856	-1.0062	0.617826	NOT
Vinblastine	0.13772	9697.77	6244.86	0.643948	-0.634983	0.121623	NOT
Vincristine	0.199793	7716.07	4703.14	0.609525	-0.714242	0.198729	NOT
Vitexin	0.819062	4669.38	3130.23	0.670374	-0.576961	0.226662	NOT
Volinanserin	0.526919	5457.29	4264.74	0.781475	-0.355728	0.151172	NOT
Vulpinic acid	0.715271	166218	154732	0.930901	-0.103301	0.755545	NOT
Wilforine	0.199793	24651.6	21390.4	0.867711	-0.204714	0.124246	NOT
Xanthurenic acid	0.00534543	1623	4397.23	2.70932	1.43793	0.169271	NOT
Zearalenone	0.644605	8875.51	7593.63	0.855571	-0.22504	0.0498114	NOT
Zectran	0.948684	75586.5	58768.2	0.777496	-0.363093	1.18298	NOT
Zerumbone	0.715271	1.24779e+06	1.34068e+06	1.07444	0.103586	1.75563	NOT

## Sheet: Table S7
Supplementary Table 7. Significantly altered serum metabolites between Ma and Oa groups
Metabolites	FDR	Ma_mean	Oa_mean	FC	log2FC	VIP	change
Succinate	0.185898	104816	131764	1.25709	0.330088	1.8604	NOT
Pantothenate	0.0932158	67237.8	111596	1.65972	0.730936	1.83283	NOT
L-aspartic acid	0.706285	36523	40715.9	1.1148	0.156788	1.70498	NOT
Leucine	0.0327514	4.03863e+06	6.25814e+06	1.54957	0.631868	11.4391	Oa high
Dl-a-hydroxybutyric acid	0.324865	25227.7	42283	1.67605	0.745069	1.62123	NOT
Ganoderic acid f	0.388612	193906	162188	0.836424	-0.257693	2.37427	NOT
Alpha-ketoisovaleric acid	0.185898	1.18251e+06	2.02976e+06	1.71648	0.779454	8.30941	NOT
Uracil	0.931138	87907.7	85691.9	0.974794	-0.036831	2.77634	NOT
Gln-glu	0.973925	14011.5	14086.9	1.00537	0.00773342	1.19483	NOT
Pyruvate	0.239039	1.08597e+06	1.6676e+06	1.53558	0.618784	6.18468	NOT
(1-acetyloxy-3-hydroxy-6,8a-dimethyl-7-oxo-3-propan-2-yl-2,3a,4,8-tetrahydro-1h-azulen-4-yl) 4-hydroxybenzoate	0.425286	215868	150641	0.697839	-0.519034	2.18762	NOT
Gamma-l-glutamyl-l-glutamic acid	0.995304	55088.4	55905.5	1.01483	0.0212414	2.59165	NOT
3-hydroxyglutaric acid	0.528183	274393	302172	1.10124	0.139127	2.41503	NOT
Mitragynine	0.0121487	437793	82993.4	0.189572	-2.39918	3.93761	Ma high
Methanone, [6-hydroxy-1-[2-(4-morpholinyl)ethyl]-1h-indol-3-yl]-1-naphthalenyl-	0.0932158	81095.7	48302.2	0.59562	-0.747537	1.43549	NOT
sn-Glycerol 3-phosphoethanolamine	0.973925	25288.7	24013.5	0.949576	-0.0746449	1.07015	NOT
Salicylic acid	0.528183	123485	265825	2.1527	1.10614	1.967	NOT
Phenylalanine	0.829799	1.80553e+06	1.99175e+06	1.10314	0.14161	6.34423	NOT
Ketoleucine	0.290778	1.32006e+07	1.89503e+07	1.43557	0.521619	25.7733	NOT
Salicyluric acid	0.290778	91711.8	48104.7	0.52452	-0.93093	1.83664	NOT
3.alpha.,7.alpha.-dihydroxy-12-oxocholanoic acid	0.0145784	36693.7	12148.6	0.33108	-1.59475	1.00424	Ma high
Pc(16:1e/9-hode)	0.185898	548044	749779	1.3681	0.452174	3.25437	NOT
Tyr-Ala(dstereo)-phe(amide)	0.109905	261405	56876.8	0.217581	-2.20038	3.02463	NOT
Ile-Val	0.0266313	19221.9	71358.2	3.71233	1.89233	1.36497	Oa high
Deoxycholic acid	0.263247	7.06163e+06	4.05765e+06	0.574606	-0.799356	15.6635	NOT
4-pregnen-17.alpha., 20.beta.-diol-3-one-20-sulfate	0.00566939	65803.2	10344.8	0.157209	-2.66925	1.37575	Ma high
Hypoxanthine	0.0781911	4.66314e+06	6.53728e+06	1.4019	0.487387	10.8615	NOT
(r)-2-hydroxystearic acid	0.973925	67711.1	63804	0.942297	-0.0857462	2.42105	NOT
Ricinoleic acid	0.528183	197403	148699	0.753274	-0.408754	3.65929	NOT
Phenaceturic acid	0.666491	291709	370423	1.26984	0.344646	2.25168	NOT
DL-tryptophan	0.212541	857519	995248	1.16061	0.214886	3.76013	NOT
Pe(16:0/19,20-epdpe)	0.16754	107990	180676	1.67308	0.742506	2.43354	NOT
3-hydroxy-7-methoxyflavone	0.557187	19487.1	39044	2.00358	1.00258	1.05644	NOT
Taurine	0.632303	3.4206e+06	3.80383e+06	1.11204	0.153206	7.48576	NOT
Gly-Val	0.910242	96935.5	126342	1.30336	0.382236	1.68627	NOT
Hippuric acid	0.290778	471650	896674	1.90114	0.926867	3.29671	NOT
DL-Glutamic acid	0.995304	1.01116e+06	1.09317e+06	1.08111	0.112509	4.95152	NOT
Phenol	0.88469	82127.4	87210.5	1.06189	0.0866395	1.49689	NOT
D(-)-beta-hydroxy butyric acid	0.360482	49502.1	72919.5	1.47306	0.558813	1.16661	NOT
1-stearoyl-2-linoleoyl-sn-glycero-3-phosphoethanolamine	0.239039	452304	635311	1.40461	0.490172	2.70664	NOT
1-(5z,8z,11z,14z-eicosatetraenoyl)-sn-glycero-3-phosphate	0.632303	93885.7	83484.8	0.889218	-0.169391	1.17016	NOT
Naltrindole	0.0183663	942325	192179	0.203941	-2.29378	4.84074	Ma high
Dl-lactate	0.0216044	7.40964e+06	1.04793e+07	1.41428	0.500067	10.8379	Oa high
1h-indole-3-propanoic acid	0.666491	136164	280353	2.05894	1.0419	1.79671	NOT
17,20-dimethylprostaglandin f1.alpha.	0.00274125	270791	9225.19	0.0340676	-4.87546	2.68897	Ma high
Ile-Asp	0.599806	101310	80290.3	0.792522	-0.335477	1.6456	NOT
Anacardic acid	0.00566939	65380.4	6390.21	0.097739	-3.35492	1.29914	Ma high
Cys-Trp	0.16754	103223	127303	1.23328	0.302499	1.11081	NOT
Lipoxin a4	0.290778	155313	96506.9	0.621371	-0.686472	1.45662	NOT
16-hydroxyhexadecanoic acid	0.495664	147115	81113.4	0.551359	-0.858936	2.4482	NOT
Estrone glucuronide	0.185898	112672	54266.9	0.481638	-1.05398	1.45511	NOT
Pc(18:1e/9-hode)	0.706285	536913	567739	1.05741	0.0805412	2.85161	NOT
Cinchonine	0.495664	274936	326808	1.18867	0.249346	1.95371	NOT
2-methyl-3-hydroxybutyric acid	0.745011	241376	199295	0.825663	-0.276375	2.05784	NOT
1,2-dioleoyl-sn-glycero-3-phosphoethanolamine-n,n-dimethyl	0.809754	454247	477811	1.05187	0.0729609	2.4851	NOT
Loxistatin acid	0.666491	44914	23695.7	0.527581	-0.922536	1.33117	NOT
6-hydroxyhexanoate	0.863436	225910	209757	0.928501	-0.107025	1.67507	NOT
9(10)-epoxy-12z-octadecenoic acid	0.459364	83705.4	54611	0.652419	-0.61613	1.91657	NOT
[6]-gingerol	0.777369	289982	319895	1.10315	0.141632	1.67343	NOT
Indole-3-carboxaldehyde	0.185898	658753	737047	1.11885	0.162019	1.84948	NOT
Octadecanedioic acid	0.0932158	882281	287468	0.325824	-1.61784	3.57504	NOT
Hydroxyisocaproic acid	0.557187	283310	223320	0.788255	-0.343265	1.70513	NOT
Cholic acid	0.290778	1.89034e+06	548906	0.290374	-1.78402	6.38034	NOT
L-citrulline	0.88469	282872	296398	1.04782	0.0673877	1.64126	NOT
PGF2a	1	32250.9	17800.2	0.551929	-0.857446	1.16332	NOT
.alpha.-hederin	0.809754	8179.42	6998.27	0.855595	-0.224999	0.344022	NOT
.alpha.-L-Glu-L-Asp	0.239039	467.567	376.584	0.805411	-0.312203	0.222148	NOT
.beta.-hydroxypropionic acid	0.263247	434155	521677	1.20159	0.264948	0.315181	NOT
.beta.-resorcylic acid	0.528183	6673.51	11337.5	1.69888	0.764584	0.405819	NOT
(-)-epigallocatechin	0.973925	6557.78	6452.25	0.983908	-0.0234046	0.0729733	NOT
(2s,3r,4s,6ar,6bs,8as,12as,14br)-2-acetyloxy-8a-[(2s,3r,4s,5s,6r)-6-[[(2r,3r,4r,5s,6r)-3,4-dihydroxy-6-(hydroxymethyl)-5-[(2s,3r,4s,5s,6r)-3,4,5-trihydroxy-6-methyloxan-2-yl]oxyoxan-2-yl]oxymethyl]-4,5-dihydroxy-3-[(2s,3r,4s,5s,6r)-3,4,5-trihydroxy-6-(hydroxymethyl)oxan-2-yl]oxyoxan-2-yl]oxycarbonyl-3-hydroxy-4,6a,6b,11,11,14b-hexamethyl-1,2,3,4a,5,6,7,8,9,10,12,12a,14,14a-tetradecahydropicene-4-…	0.910242	2720.7	2640.2	0.970411	-0.0433317	#VALUE!	NOT
(2s,3r,5r,10r,13r,14s,17s)-2,3,14-trihydroxy-10,13-dimethyl-17-[(2r,3r)-2,3,6-trihydroxy-6-methylheptan-2-yl]-2,3,4,5,9,11,12,15,16,17-decahydro-1h-cyclopenta[a]phenanthren-6-one	0.599806	5576.72	4579.68	0.821213	-0.284171	0.12483	NOT
(2s,3s,4s,5r,6r)-6-[[(2s,3r,4r,6ar,6bs,8as,12as,14br)-4-carboxy-8a-[(2s,3r,4s,5s)-3-[(2s,3r,4s,5r,6s)-3,4-dihydroxy-6-methyl-5-[(2s,3r,4s,5r)-3,4,5-trihydroxyoxan-2-yl]oxyoxan-2-yl]oxy-4,5-dihydroxyoxan-2-yl]oxycarbonyl-2-hydroxy-4,6a,6b,11,11,14b-hexamethyl-1,2,3,4a,5,6,7,8,9,10,12,12a,14,14a-tetradecahydropicen-3-yl]oxy]-3,4,5-trihydroxyoxane-2-carboxylic acid	0.973925	19646.9	19994.4	1.01768	0.0252906	#VALUE!	NOT
(2s,3s,4s,5r,6r)-6-[[(3s,6ar,6bs,8as,14br)-8a-carboxy-4,4,6a,6b,11,11,14b-heptamethyl-1,2,3,4a,5,6,7,8,9,10,12,12a,14,14a-tetradecahydropicen-3-yl]oxy]-3,4,5-trihydroxyoxane-2-carboxylic acid	0.360482	954.881	1660.77	1.73924	0.798458	0.043584	NOT
(2s,3s,4s,5r,6s)-3,4,5-trihydroxy-6-(5-hydroxy-4-oxo-2-phenylchromen-7-yl)oxyoxane-2-carboxylic acid	0.290778	4355.59	2964.71	0.680668	-0.554977	0.168328	NOT
(e,2s,3r,4r,5s)-4-acetyloxy-2-amino-3,5,14-trihydroxyicos-6-enoic acid	0.185898	42790	110307	2.57787	1.36618	0.390943	NOT
(e)-5-(4-methoxy-5-methyl-6-oxopyran-2-yl)-3-methylhex-4-enoic acid	0.388612	12114.9	9111.83	0.752114	-0.410976	0.252535	NOT
(r)-butaprost (free acid)	0.829799	10550.8	8717.14	0.826209	-0.27542	0.307818	NOT
1-(10z-heptadecenoyl)-sn-glycero-3-phospho-(1'-rac-glycerol)	0.290778	18145.2	12763.8	0.703425	-0.507531	0.697563	NOT
1-(1z-octadecenyl)-2-(4z,7z,10z,13z,16z,19z-docosahexaenoyl)-sn-glycero-3-phosphocholine	0.973925	4160.77	3976.14	0.955627	-0.06548	0.151837	NOT
1-(9z,12z-octadecadienoyl)-2-hydroxy-sn-glycero-3-phosphoethanolamine	0.239039	151412	220181	1.45418	0.540208	0.575286	NOT
1-deoxy-1-(methylamino)-d-galactitol	0.931138	12068	12230.8	1.01349	0.0193351	0.492236	NOT
1-hexadecanoyl-2-(9z-octadecenoyl)-sn-glycero-3-phospho-(1'-myo-inositol)	0.931138	9257.38	9503.48	1.02658	0.0378521	0.256343	NOT
1-Hexadecanoyl-2-(9Z,12Z-octadecadienoyl)-sn-glycero-3-phosphoric acid	0.128786	18841.6	30682.5	1.62844	0.703494	0.45356	NOT
1-hexadecanoyl-2-sn-glycero-3-phosphate	0.632303	10240.5	11952.3	1.16716	0.223004	0.411517	NOT
1-myristoyl-2-palmitoyl-sn-glycero-3-phosphocholine	0.239039	31614	48701.1	1.54049	0.62339	0.359473	NOT
1-o-(9z-octadecenyl)-sn-glycero-2,3-cyclic-phosphate	0.599806	34069.9	47467.6	1.39324	0.478444	0.241194	NOT
1-oleoyl-sn-glycero-3-phosphoethanolamine	0.459364	93186.4	121657	1.30552	0.384625	0.70024	NOT
1-oleoyl-sn-glycerol 3-phosphate	0.809754	18398.4	16967.9	0.922249	-0.116771	0.596183	NOT
1-Palmitoyl Lysophosphatidic Acid	0.88469	4609.27	4014.37	0.870935	-0.199363	0.144814	NOT
1-palmitoyl-2-hydroxy-sn-glycero-3-phospho-(1'-rac-glycerol)	0.599806	39478.3	48352	1.22477	0.292515	0.289268	NOT
1-palmitoyl-2-hydroxy-sn-glycero-3-phosphoethanolamine	0.0216044	29534.6	72612.7	2.45857	1.29782	0.479262	NOT
1-palmitoyl-3-oleoyl-sn-glycero-2-phosphoethanolamine	0.0566403	15529.7	25943.5	1.67058	0.740347	0.40664	NOT
1-stearoyl-2-hydroxy-sn-glycero-3-phosphoethanolamine	0.829799	1389.94	2539.55	1.8271	0.869553	0.13384	NOT
1,10a-dihydroxy-4,4,7,11b-tetramethyl-1,2,3,4a,5,6,6a,7,11,11a-decahydronaphtho[2,1-f][1]benzofuran-9-one	0.360482	108830	185367	1.70327	0.768305	0.736372	NOT
1,2-dimyristoyl-sn-glycero-3-phosphate	0.829799	24704.5	23136.9	0.936544	-0.0945815	0.33062	NOT
1,2-dioleoyl-sn-glycero-3-phospho-(1'-myo-inositol-3',4'-bisphosphate)	0.666491	28702.4	30990	1.0797	0.11063	0.289466	NOT
1,2-dioleoyl-sn-glycero-3-phosphoethanolamine-n-methyl	0.0477365	17433.8	27797.4	1.59445	0.673063	0.507009	NOT
1,2-dipalmitoyl-sn-glycero-3-phospho-(1'-rac-glycerol)	0.0266313	11234.6	22974.6	2.04498	1.03209	0.16944	NOT
1,2-distearoyl-sn-glycero-3-phospho-l-serine	0.360482	15327.1	22645.1	1.47746	0.563116	0.344967	NOT
1,2-Distearoyl-sn-glycerol 3-phosphate(PA(18:0/18:0))	0.495664	9873.21	7604.02	0.770167	-0.376757	0.39331	NOT
1,3,5-trimethyl-2,4,6-tris(3,5-di-tert-butyl-4-hydroxybenzyl) benzene	0.0781911	2004.24	3711.82	1.85198	0.889069	0.082429	NOT
1.alpha.-methyl-5.alpha.-androstan-3.alpha.-ol-17-one glucuronide	0.706285	5331.68	6358.06	1.19251	0.253997	0.186379	NOT
1.alpha.-methyl-5.alpha.-androstan-3.alpha.,17.beta.-diol glucuronide	0.388612	7615.05	11565.7	1.51879	0.602923	0.156805	NOT
1',3'-bis[1,2-dilinoleoyl-sn-glycero-3-phospho]-sn-glycerol	0.239039	49358.2	71530.5	1.44921	0.535268	0.493796	NOT
11-(dansylamino)undecanoic acid	0.863436	1775.49	1734.58	0.976958	-0.0336323	0.437604	NOT
11-dehydrothromboxane b2	0.06703	38408.2	9762.48	0.254177	-1.9761	0.99368	NOT
11(Z),14(Z)-Eicosadienoic Acid	0.425286	76542.9	33985.2	0.444001	-1.17136	0.673482	NOT
11beta-hydroxyprogesterone	0.973925	10760.1	11178.4	1.03888	0.0550254	0.150413	NOT
12-hepe	1	9754.63	15666.2	1.60602	0.683494	0.163941	NOT
12-hete-[d8]	0.557187	3028.48	4145.32	1.36878	0.452891	0.424616	NOT
12(13)-epoxy-9z-octadecenoic acid	0.06703	44477.1	23367.5	0.525383	-0.928557	0.526662	NOT
13-hpotre(r)	0.0566403	44036.5	17225.7	0.391168	-1.35414	0.599686	NOT
15-cyclohexylpentanorprostaglandin f2.alpha.	0.809754	4236.49	4539.08	1.07142	0.0995284	0.12671	NOT
16,16-dimethyl-6-ketoprostaglandin e1	0.632303	26839.5	29974.8	1.11682	0.159394	0.299622	NOT
18.beta.-glycyrrhetinic acid	0.459364	12849.4	9146.51	0.711824	-0.490407	0.174352	NOT
1h-indole-1-pentanoic acid, 3-(1-naphthalenylcarbonyl)-	0.425286	6607.29	7609.69	1.15171	0.20378	0.395585	NOT
1h-indole-1-pentanoic acid, 3-[(4-methyl-1-naphthalenyl)carbonyl]-	0.88469	1837	1640.78	0.893187	-0.162966	0.085458	NOT
1h-indole-3,5-dicarboxylic acid, 1-[3-[4-(decyloxy)phenoxy]-2-oxopropyl]-, 3-methyl ester	0.290778	5642.76	6712.66	1.18961	0.250483	0.059368	NOT
1h-pyrrole-3-propanoic acid, 5-[(1,2-dihydro-2-oxo-3h-indol-3-ylidene)methyl]-2,4-dimethyl-	0.632303	109739	57868.1	0.527323	-0.923242	0.963495	NOT
2-[(2e)-3,7-dimethylocta-2,6-dienyl]-3-methoxy-5-(2-phenylethyl)phenol	0.745011	48555.5	29340.4	0.604266	-0.726745	0.952615	NOT
2-[(2r,4as,8s,8as)-8-[2-[(4as,7r,8ar)-7-(1-carboxyethenyl)-1-hydroxy-4a-methyl-2-oxo-6,7,8,8a-tetrahydro-5h-naphthalen-1-yl]ethyl]-4a-methyl-7-oxo-1,2,3,4,8,8a-hexahydronaphthalen-2-yl]prop-2-enoic acid	0.00197979	4596.83	1494.02	0.325012	-1.62144	0.385977	NOT
2-[3-[(e)-6-acetyloxy-2-hydroxy-6-methyl-3-oxohept-4-en-2-yl]-6-(carboxymethyl)-2-hydroxy-3a,5a,9b-trimethyl-5-oxo-2,3,4,6,9,9a-hexahydro-1h-cyclopenta[a]naphthalen-7-yl]-2-methylpropanoic acid	0.290778	428.705	844.595	1.97011	0.978275	0.114685	NOT
2-[6-[2-[(2e,6e,10e)-12-[4-[3,4-dihydroxy-6-methyl-5-(3,4,5-trihydroxy-6-methyloxan-2-yl)oxyoxan-2-yl]oxy-3,5-dihydroxy-6-(hydroxymethyl)oxan-2-yl]oxy-3,7,11-trimethyldodeca-2,6,10-trienoxy]-3,5-dihydroxy-6-(hydroxymethyl)oxan-4-yl]oxy-4,5-dihydroxy-2-methyloxan-3-yl]oxy-6-methyloxane-3,4,5-triol	0.973925	5139.01	5024.07	0.977635	-0.0326321	#VALUE!	NOT
2-amino-3-[hydroxy-[2-hydroxy-3-[octadec-9-enoyl]oxypropoxy]phosphoryl]oxypropanoic acid	0.495664	8089.64	5532.59	0.683911	-0.54812	0.598888	NOT
2-amino-3-methoxybenzoic acid	0.995304	14203.5	12331.7	0.868215	-0.203876	0.306927	NOT
2-arachidonoyl-1-palmitoyl-sn-glycero-3-phosphoethanolamine	0.666491	15737.4	17257.3	1.09658	0.133013	0.245641	NOT
2-arachidonoyl-1-stearoyl-sn-glycero-3-phosphoethanolamine	0.109905	223223	351468	1.57452	0.65491	1.07632	NOT
2-Hydroxy-3-methylbutyric acid	0.632303	65183.3	53903	0.826945	-0.274137	0.824289	NOT
2-hydroxy-4-methylbenzoic acid	0.263247	32422.4	50048.9	1.54365	0.626347	0.260139	NOT
2-hydroxy-6-methylquinoline-3-carbaldehyde	0.324865	3190.44	2408.46	0.754899	-0.405645	0.0847549	NOT
2-hydroxymyristic acid	0.706285	163929	71023.7	0.433258	-1.2067	1.24203	NOT
2-keto-D-Gluconic acid	0.863436	32152.5	34476.7	1.07229	0.100693	0.404607	NOT
2-methoxy-6-pentadecylbenzoic acid	0.88469	50037	40100.6	0.801419	-0.319372	0.60454	NOT
2-naphthalenesulfonic acid	0.973925	12942.5	14291.2	1.10421	0.143017	0.44476	NOT
2-o-methylguanosine	0.128786	138220	111985	0.810192	-0.303665	0.706	NOT
2-oleoyl-1-palmitoyl-sn-glycero-3-phosphoserine	0.829799	14033	15199.9	1.08315	0.115236	0.162246	NOT
2-Oxoadipic acid	0.809754	6657.99	7912.72	1.18845	0.249087	0.502939	NOT
2,5,7,8-tetramethyl-2-(.beta.-carboxyethyl)-6-hydroxychroman	0.16754	184023	340983	1.85293	0.889812	0.546512	NOT
2,6-di-tert-butyl-4-methoxyphenol	0.973925	73402	74645.9	1.01695	0.0242442	0.580774	NOT
2,6-di-tert-butylphenol	0.809754	31847.5	35264.1	1.10728	0.147018	0.347419	NOT
2,8-quinolinediol	0.829799	3109.29	2794.43	0.898733	-0.154035	0.166355	NOT
2'-o-methyluridine	0.388612	28977.3	23253.8	0.802484	-0.317456	0.548766	NOT
2',2'-difluoro-2'-deoxyuridine	0.632303	20818.1	16347.1	0.785235	-0.348803	0.206431	NOT
2s-amino-4-phosphonobutyric acid	0.88469	2227.52	2489.6	1.11765	0.160473	0.306854	NOT
3-(2,6-dihydroxyphenyl)-4-hydroxy-6-methyl-3h-2-benzofuran-1-one	0.995304	4733.03	4503.12	0.951424	-0.0718403	0.132034	NOT
3-[(cholamidopropyl)dimethylammonio]-1-propanesulfonate	0.955607	15251.7	15154.7	0.993644	-0.00919897	0.247729	NOT
3-[4,5-dihydroxy-3-[(2r,3r,4r,5r,6s)-3,4,5-trihydroxy-6-methyloxan-2-yl]oxy-6-[[(2r,3r,4r,5r,6s)-3,4,5-trihydroxy-6-methyloxan-2-yl]oxymethyl]oxan-2-yl]oxy-5-hydroxy-2-(4-hydroxyphenyl)-7-methoxychromen-4-one	0.632303	1120.31	948.538	0.846675	-0.24012	0.129519	NOT
3-dehydrocholic acid	0.0932158	66303.1	33907.4	0.5114	-0.967477	0.666407	NOT
3-deoxy-d-glycero-d-galacto-2-nonulosonic acid	0.632303	3173.77	4558.77	1.43639	0.522447	0.150155	NOT
3-hydroxy-3-methylglutaric acid	0.0388493	78821.2	44823.5	0.568674	-0.814328	0.616528	NOT
3-hydroxycapric acid	0.0145784	57490.5	15511.1	0.269803	-1.89002	0.836186	NOT
3-hydroxyphenylacetic acid	1	43913.1	37288.5	0.849143	-0.23592	0.852341	NOT
3-hydroxyproline	0.0388493	27059.4	39817.8	1.47149	0.557283	0.307795	NOT
3-ketofusidic acid	0.360482	156966	239016	1.52273	0.606657	1.09815	NOT
3-methoxy-4-hydroxyphenylglycol sulfate	0.973925	127972	111624	0.872255	-0.197178	0.913656	NOT
3-methoxylimaprost	1	14676.6	19133.5	1.30368	0.382585	0.685158	NOT
3,4-dichlorophenol	0.973925	58872	87240.8	1.48187	0.567422	0.620677	NOT
3,4-dihydroxy-l-phenylalanine	0.809754	7818.73	7547.15	0.965265	-0.0510036	0.294412	NOT
3,4-dihydroxyhydrocinnamic acid	0.706285	342584	377185	1.101	0.138814	0.70166	NOT
3,4'-dimethoxy-2'-hydroxychalcone	0.931138	4304.7	4163.7	0.967245	-0.0480475	0.271904	NOT
3.beta.,7.alpha.-dihydroxy-5-cholestenoic acid	0.931138	10502.1	10004.5	0.952623	-0.070022	0.0553828	NOT
3'-O-Methylinosine	0.360482	27921.4	20688.1	0.74094	-0.432572	0.279114	NOT
4-(2-hydroxyethyl)piperazine-1-ethanesulfonic acid	0.528183	2568.88	4638.08	1.80549	0.85239	0.185781	NOT
4-hydroxybenzaldehyde	0.829799	120185	155656	1.29514	0.373105	0.520907	NOT
4-Hydroxybenzoate	0.745011	1777.7	1981.23	1.11449	0.156384	0.0724382	NOT
4-morpholinopropanesulfonic acid	0.528183	21608.5	24785	1.147	0.197865	0.693581	NOT
4-nitrophenol	0.212541	87925.2	113527	1.29118	0.36869	0.458142	NOT
4,6-diamino-5-formamidopyrimidine	0.0932158	124918	177075	1.41753	0.503384	0.849285	NOT
4'-methoxyflavone	0.809754	8207.29	8668.02	1.05614	0.0787952	0.0684845	NOT
5-[(z)-14-(3,5-dihydroxyphenyl)tetradec-10-enyl]benzene-1,3-diol	0.745011	5557.45	8543.15	1.53724	0.620345	0.222531	NOT
5-[1,2,4a-trimethyl-5-(propanoyloxymethyl)-2,3,4,7,8,8a-hexahydronaphthalen-1-yl]-3-methylpentanoic acid	0.632303	59685.1	68564.5	1.14877	0.200093	0.789891	NOT
5-aminolevulinic acid	0.955607	70723.3	65269.2	0.922882	-0.115782	0.670116	NOT
5-heptenoic acid, 7-[(1s,2r,3r,4r)-3-[[2-[(phenylamino)carbonyl]hydrazinyl]methyl]-7-oxabicyclo[2.2.1]hept-2-yl]-, (5z)-	0.955607	1477.64	1190.77	0.805857	-0.311403	0.104365	NOT
5-sulfosalicylic acid	0.109905	10964.3	12599.9	1.14917	0.200598	0.1596	NOT
5,6,7-trimethoxycoumarin	0.809754	2140.17	2058.81	0.961984	-0.0559157	0.13688	NOT
5'-deoxyadenosine	0.599806	12994.8	21205	1.6318	0.706468	0.883666	NOT
5s-hydroxy-6e,8z,11z,14z-eicosatetraenoic acid	0.0388493	1750.22	711.857	0.406723	-1.29788	0.244665	NOT
6'-sialyl-n-acetyllactosamine	0.528183	2265.29	1233.05	0.544324	-0.877463	0.203049	NOT
6'-sialyllactose	0.955607	1104.66	1344.94	1.21751	0.283937	0.0306457	NOT
7-hydroxycoumarin-4-acetic acid	0.777369	968.476	2321.82	2.3974	1.26147	0.248384	NOT
7-keto-8-aminopelargonic acid	0.829799	112517	121341	1.07843	0.108931	0.400021	NOT
7,9-dimethoxy-6-(4-methoxyphenyl)-[1,3]dioxolo[4,5-g]chromen-8-one	0.290778	1558.14	1877.42	1.20491	0.268924	0.165952	NOT
7(s),17(s)-dihydroxy-8(e),10(z),13(z),15(e),19(z)-docosapentaenoic acid	0.777369	32275.8	15914.1	0.493065	-1.02015	0.374084	NOT
8-gingerol	0.388612	59905.3	85783.6	1.43199	0.518018	0.390454	NOT
8-hydroxyquinoline-2-carbaldehyde	0.666491	11368.6	13952.2	1.22726	0.295436	0.547539	NOT
8-hydroxyquinoline-2-carbonitrile	1	2151.94	2301.1	1.06932	0.0966891	0.117782	NOT
8,11-tridecadienoic acid, 13-(3-pentyl-2-oxiranyl)-, (8z,11z)-	0.459364	40269.8	50479.3	1.25353	0.325995	0.773712	NOT
9-phenyl-1-(2,4,6-trihydroxyphenyl)nonan-1-one	1	8406.2	7755.79	0.922628	-0.11618	0.135919	NOT
9,10-dihydro-15-deoxy-.delta.12,14-prostaglandin j2	0.829799	3173.66	2528.43	0.796692	-0.327906	0.15943	NOT
9,10-dihydroxy-12z-octadecenoic acid	0.666491	48715.4	37965.6	0.779333	-0.359687	0.547323	NOT
Acamprosate	0.632303	160401	183414	1.14347	0.19342	0.86481	NOT
Acetylcysteine	0.459364	13057.8	6945.8	0.531927	-0.9107	0.484044	NOT
Acetylglycine	0.557187	6505.49	7412.35	1.1394	0.188273	0.306749	NOT
Adrenic Acid	0.995304	50682.3	50566.7	0.997719	-0.00329484	0.97239	NOT
all cis-(6,9,12)-Linolenic acid	0.290778	248922	115228	0.462909	-1.1112	1.37095	NOT
Amastatin	0.809754	21742.3	21946.3	1.00939	0.0134781	0.17189	NOT
Aminomethylphosphonic acid	0.00855269	6156.19	3840.66	0.623869	-0.680686	0.118674	NOT
Anethole	0.88469	2210.45	2453.04	1.10974	0.150227	0.142342	NOT
Apigenin 7-glucoside	0.931138	30400.7	29807.6	0.980491	-0.0284241	0.210304	NOT
Arachidic acid	0.263247	47999.3	61852.6	1.28861	0.365819	0.855392	NOT
Arachidonic acid (peroxide free)	0.632303	10172.8	13043	1.28215	0.358561	0.251106	NOT
Asiatic acid	0.973925	5716.72	6769.18	1.1841	0.243794	0.105617	NOT
Asiaticoside	0.425286	1039.49	1695.3	1.6309	0.705673	0.208455	NOT
Asparagine	0.185898	84196.2	99355.6	1.18005	0.238847	0.823854	NOT
Aspartic acid	0.88469	6172.09	6479.75	1.04985	0.0701781	0.229337	NOT
Atorvastatin	0.0781911	9117.24	14513.1	1.59183	0.670688	0.380325	NOT
Avocadyne	0.910242	2159.84	1798.1	0.832516	-0.264451	0.490545	NOT
Avocadyne acetate	0.931138	8661.81	7587.5	0.875971	-0.191045	0.139914	NOT
Baicalin	0.06703	3883.77	1857.02	0.47815	-1.06446	0.205332	NOT
Benzoic acid, 4-[[(5,6,7,8-tetrahydro-5,5,8,8-tetramethyl-2-naphthalenyl)amino]carbonyl]-	0.829799	12130.6	11279.3	0.929823	-0.104971	0.194819	NOT
Bestatin	0.955607	16425.8	13004	0.791682	-0.337008	0.201238	NOT
Beta-estradiol 3-(beta-d-glucuronide)	0.910242	9868.86	11161.5	1.13098	0.177577	0.272483	NOT
Blood group b trisaccharide	1	15830.4	17139.3	1.08268	0.114613	0.897111	NOT
Borrelidin	0.495664	498.337	1386.48	2.78222	1.47623	0.0536874	NOT
Caffeine	0.973925	11466.8	22832.4	1.99117	0.993613	0.480305	NOT
Camptothecin	0.212541	3886.15	11518.9	2.96409	1.56759	0.121006	NOT
Carbamic acid, n-[4-[3-[[[7-(hydroxyamino)-7-oxoheptyl]amino]carbonyl]-5-isoxazolyl]phenyl]-, 1,1-dimethylethyl ester	0.863436	9808.62	5524.06	0.563184	-0.828322	0.207482	NOT
Chenodeoxycholic acid 24-acyl-.beta.-d-glucuronide	0.148785	4159.98	7374.25	1.77266	0.825919	0.415126	NOT
Chlorogenic acid	0.910242	13744.6	16515.5	1.2016	0.264961	0.270757	NOT
Cholesteryl sulfate	0.324865	57054.3	96833.6	1.69722	0.763171	0.414591	NOT
Cis-4,7,10,13,16,19-docosahexaenoic acid	0.666491	28710.6	20793.8	0.724256	-0.465429	0.337346	NOT
Cis-9-palmitoleic acid	0.599806	483746	177473	0.366872	-1.44665	1.77365	NOT
cis-Aconitate	0.324865	29410.7	22195	0.754659	-0.406104	0.579567	NOT
Cis,cis-muconic acid	0.632303	5.45697e+07	5.66152e+07	1.03748	0.0530875	11.5411	NOT
Citrate	0.0932158	21724	13111.8	0.60356	-0.72843	0.878188	NOT
Ciwujianoside b	0.863436	15497	14648	0.945214	-0.0812873	0.260604	NOT
Confertifoline	0.706285	786535	608374	0.773487	-0.370551	0.379064	NOT
Corticosterone	0.00967268	13096.7	4553.37	0.347673	-1.5242	0.686863	NOT
Cortisol 21-sulfate	0.745011	5120.98	5764	1.12557	0.170651	0.0747908	NOT
Curcumin	0.495664	1.16603e+07	1.26683e+07	1.08644	0.119615	4.71131	NOT
Cyanuric acid	0.745011	33691.1	41500.3	1.23179	0.300755	0.533359	NOT
Cyclohexanesulfamic acid	0.863436	14441.2	12346	0.854916	-0.226146	0.315247	NOT
Cyclohexylaminopropanesulfonic acid	0.863436	4166.18	3412.88	0.819188	-0.287734	0.050449	NOT
Cytidine	0.88469	16441.2	15555.2	0.946106	-0.0799255	0.712812	NOT
Cytidine 2',3'-cyclic monophosphoric acid	1	2573.76	3373.49	1.31072	0.390363	0.178959	NOT
Cytisine	0.995304	3097.52	6032.21	1.94743	0.961573	0.20028	NOT
D-arabinonic acid	0.599806	76212.2	174122	2.2847	1.19201	0.542335	NOT
D-Arabinono-1,4-lactone	0.290778	29643.1	22460.9	0.757711	-0.400281	0.70106	NOT
D-Biotin	0.745011	3060.82	4045.87	1.32183	0.402532	0.16557	NOT
D-erythro-sphinganine-1-phosphate	0.706285	3664.47	3124.73	0.852711	-0.229872	0.47177	NOT
D-fructose	0.706285	64720.3	68839.9	1.06365	0.0890275	0.374648	NOT
D-Galactarate	0.459364	68498	109515	1.59881	0.676995	0.467393	NOT
D-galacturonic acid	0.528183	11426.4	12866.1	1.12599	0.171199	0.221668	NOT
D-gluconate	0.973925	43685.1	60578.7	1.38671	0.471668	0.436561	NOT
D-Glucono-1,5-lactone	0.599806	7163.56	6304.34	0.880057	-0.184331	0.178559	NOT
D-glucose 6-phosphate	0.0932158	3876.08	2056.2	0.530483	-0.91462	0.131389	NOT
D-glucuronic acid	0.809754	64438.6	63770.1	0.989626	-0.0150451	0.832156	NOT
D-lyxose	0.809754	21296.7	23620.3	1.1091	0.149395	0.212099	NOT
D-Mannitol	0.995304	189448	262655	1.38643	0.47137	0.679772	NOT
D-Mannose	0.360482	3.12119e+06	3.69235e+06	1.18299	0.242442	2.06695	NOT
D-Quinovose	0.0566403	46026.2	26764.8	0.581513	-0.782118	0.439885	NOT
D-Threitol	0.459364	134514	144237	1.07228	0.100684	0.295805	NOT
D-xylose	0.632303	180941	243744	1.34709	0.429845	1.16617	NOT
Deoxyinosine	0.148785	11582.9	17082.7	1.47482	0.560542	0.79623	NOT
Desferrioxamine d2	0.557187	13311.5	8858.78	0.665499	-0.587491	0.278794	NOT
Desmethylverapamil	0.973925	39333.9	40570.8	1.03145	0.044668	0.351797	NOT
Difenacoum	0.128786	20372.1	9706.88	0.47648	-1.06951	0.571673	NOT
Dihydrothymine	0.425286	504175	580155	1.1507	0.202514	0.892797	NOT
Dihydroxyacetone	1	2408.23	2572.19	1.06808	0.0950252	0.1961	NOT
DL-3-Phenyllactic acid	0.263247	43881	610817	13.9198	3.79907	1.27246	NOT
DL-serine	0.239039	69117.2	91427.3	1.32279	0.403579	0.523089	NOT
DL-threonine	0.809754	303363	323483	1.06633	0.0926476	1.29317	NOT
DL-tyrosine	0.931138	672422	667935	0.993328	-0.00965758	1.48677	NOT
Dodecanoic acid	0.777369	106247	105345	0.991511	-0.0122989	0.554746	NOT
Dodecyl sulfate	0.973925	2042.91	2378.89	1.16446	0.219666	0.0521689	NOT
Eplerenone hydroxy acid	0.745011	17121	11998.8	0.700823	-0.512878	0.104164	NOT
Ethyl glucuronide	0.459364	1093.58	906.307	0.82875	-0.270992	0.0332875	NOT
Flavone base + 4o, c-(dehydro-dhex)-dhex	0.88469	1885.72	1960.05	1.03942	0.0557794	0.0671305	NOT
Flufenacet ethanesulfonic acid	0.599806	16740.5	11651.4	0.696002	-0.522837	0.593672	NOT
Forskolin	0.973925	14493.2	14449.8	0.997006	-0.00432525	0.214325	NOT
Fosfomycin	0.557187	4117.65	4999.17	1.21408	0.279866	0.380785	NOT
Fumarate	0.557187	4308.25	4100.87	0.951865	-0.0711705	0.104125	NOT
Fumonisin b1	0.290778	17054.9	22274.2	1.30603	0.385185	0.413045	NOT
Gamma-Glu-Cys	0.955607	10329.8	9971.77	0.965341	-0.0508897	0.836251	NOT
Gamma-Glutamylcysteine	0.955607	4107.89	4048.59	0.985563	-0.0209794	0.147316	NOT
Ganciclovir	0.263247	1316.24	2087.87	1.58624	0.665611	0.33985	NOT
Ganoderic acid a	0.910242	9673.5	10966.6	1.13368	0.18101	0.236164	NOT
Ganoderic acid h	0.910242	11313.2	11267.2	0.995934	-0.00587746	0.333586	NOT
Garcinol	0.910242	5038.43	4791.21	0.950934	-0.0725834	0.144833	NOT
Gartanin	0.863436	3513.32	4844.26	1.37883	0.463444	0.0922527	NOT
Gentiobiose	0.88469	3852.24	3630.32	0.942393	-0.0855993	0.069815	NOT
Gentiopicroside	0.263247	3100.76	2884.04	0.930109	-0.104528	0.311109	NOT
Glabrolide	0.290778	42589.4	26764.8	0.628438	-0.670159	0.704908	NOT
Gln-gly	0.745011	2456.58	2882.28	1.17329	0.230557	0.258255	NOT
Glucosamine	0.212541	3974.93	6367.11	1.60182	0.679709	0.196216	NOT
Glucose	0.557187	7681.53	6546.88	0.852289	-0.230586	0.128554	NOT
Glutamine	0.528183	2.66938e+06	2.97739e+06	1.11539	0.157544	2.65119	NOT
Glutaric acid	0.955607	5864.92	5239.5	0.893362	-0.162683	0.178077	NOT
Gly-Glu	0.706285	3598.38	2966.87	0.824504	-0.278402	0.64815	NOT
Gly-His-Lys	0.666491	50644.4	60426.8	1.19316	0.254787	0.370717	NOT
Glyceric acid	0.495664	42289.2	51772.6	1.22425	0.291901	0.897481	NOT
Glycerol	0.495664	3568.98	892.246	0.25	-2	0.172388	NOT
Glycerophosphate(2)	0.459364	21220.6	26832.7	1.26447	0.33853	0.973224	NOT
Glycine	0.666491	307771	348584	1.13261	0.17965	0.758445	NOT
Glycocholic acid	0.777369	47849	50933.7	1.06447	0.09013	0.699425	NOT
Glycodeoxycholic acid	0.360482	3.80258e+06	834893	0.219559	-2.18732	9.68206	NOT
Heptadecanoic acid	0.955607	62001.1	60417.8	0.974464	-0.0373192	0.643811	NOT
Hexadecanedioic acid	0.00855269	30644	9579.39	0.312603	-1.6776	0.483983	NOT
Hexadecanedioic acid, 3,3,14,14-tetramethyl-	0.910242	71824.1	87498.2	1.21823	0.284786	0.243762	NOT
Hexose + c13h19o (isomer of 1062)	0.995304	13310.7	13741.8	1.03239	0.0459814	0.387861	NOT
His-Lys	0.88469	67757.6	94460.9	1.3941	0.479335	0.830568	NOT
His-ser	0.599806	514901	447912	0.869898	-0.201081	1.04599	NOT
Histidine	0.632303	367522	427371	1.16285	0.21766	1.49432	NOT
Homovanillic acid sulfate	0.599806	4905.32	22667.8	4.62105	2.20822	0.126302	NOT
Hydroquinidine	0.88469	89802.5	91653.4	1.02061	0.0294327	1.01409	NOT
Hydroquinone	0.706285	13233.4	21211.5	1.60287	0.680661	0.529232	NOT
Hydroxyphenyllactic acid	0.88469	34460.1	51536.2	1.49553	0.580657	0.291236	NOT
Ibuprofen .beta.-d-glucuronide	0.263247	16663.5	7119.92	0.427277	-1.22676	0.628864	NOT
Ile-Pro	0.185898	189128	150224	0.794297	-0.332249	0.904703	NOT
Ile-Trp	0.00967268	56957.3	16445.7	0.288738	-1.79217	0.892764	NOT
Indole	0.388612	24967.1	27115.4	1.08605	0.119087	0.572513	NOT
Indoleacetic acid	0.88469	15450.5	12247.2	0.792672	-0.335203	0.296258	NOT
Indolelactic acid	0.599806	1.98201e+06	2.26721e+06	1.1439	0.193957	3.31193	NOT
Indoxyl sulfate	0.109905	1.40011e+06	2.56843e+06	1.83445	0.875346	3.3245	NOT
Inosine	0.910242	514385	839757	1.63254	0.707123	2.17098	NOT
Isatin	0.388612	18744.6	24844.2	1.32541	0.406433	0.270703	NOT
Isoanhydroicaritin	0.745011	67305.3	65381.5	0.971416	-0.0418384	0.927767	NOT
Isorhamnetin-3-o-rutinoside	0.0781911	334.258	656.84	1.96507	0.974582	0.132844	NOT
Jasmonic acid	0.777369	21677.5	31492.9	1.45279	0.538826	0.460948	NOT
Kaempferol-3-o-glucoside-2''-p-coumaroyl	0.666491	2818.61	2045.36	0.725663	-0.462629	0.0896103	NOT
Kendomycin	0.706285	9813.05	8060.07	0.821362	-0.28391	0.332918	NOT
Ketoprofen	0.388612	9107.68	8291.96	0.910436	-0.13537	0.191322	NOT
L-alaninamide, n-[2-[2-(hydroxyamino)-2-oxoethyl]-4-methyl-1-oxopentyl]-3-(2-naphthalenyl)-l-alanyl-	0.955607	17271	18287	1.05882	0.0824605	0.573176	NOT
L-Anserine	0.0477365	21993.2	59327.6	2.69754	1.43165	0.358505	NOT
L-Arabinose	0.910242	96463.4	117501	1.21809	0.28462	0.786804	NOT
L-arginine, n2-[2-(2,2-diphenylethoxy)acetyl]-	0.995304	2899.76	3037.11	1.04736	0.0667636	0.0943659	NOT
L-Ascorbic acid	0.910242	111169	99013.8	0.890661	-0.167052	0.698903	NOT
L-Asparagine	0.109905	35747.2	28610	0.800343	-0.32131	0.372632	NOT
L-dihydroorotate	0.88469	1.45153e+06	1.5509e+06	1.06846	0.0955322	1.70688	NOT
L-Fucose	0.0266313	7005.08	12400.7	1.77024	0.823947	0.367135	NOT
L-fucose-1-phosphate	0.745011	1660.58	1592.74	0.959151	-0.0601697	0.0829964	NOT
L-Glutamate	1	14643.2	16498.7	1.12671	0.172122	0.211838	NOT
L-Gulonic gamma-lactone	0.863436	4994.25	13276.3	2.65832	1.41051	0.197131	NOT
L-gulono-1,4-lactone	0.829799	89475	116766	1.30501	0.384066	0.608514	NOT
L-homoarginine	0.06703	6013.46	3517.34	0.584911	-0.773712	0.519607	NOT
L-Iditol	0.931138	1446.68	1410.92	0.975283	-0.0361071	0.0194968	NOT
L-Leucine	0.632303	4291.24	6175.59	1.43912	0.525184	0.113715	NOT
L-Malic acid	0.955607	9747.15	9432.62	0.967731	-0.0473223	0.4237	NOT
L-methionine	0.88469	76528.9	69496.1	0.908103	-0.139073	0.538472	NOT
L-Phenylalanine	0.995304	1215.04	1194.26	0.982896	-0.024889	0.0457908	NOT
L-Pyroglutamic acid	0.829799	257501	284640	1.10539	0.144561	0.877666	NOT
L-threonate	0.955607	107148	120883	1.12819	0.174005	0.516283	NOT
Lactitol	0.88469	3531.79	3781.94	1.07083	0.0987235	0.157137	NOT
Leonurine	0.863436	43458.8	53124.9	1.22242	0.28974	0.668381	NOT
Leu-Gly-Gly	0.931138	38839.4	41122.5	1.05878	0.0824049	0.29483	NOT
Leu-Leu	0.632303	61254.5	77242.9	1.26102	0.334587	0.479513	NOT
Leukotriene d4	0.88469	15101.5	16204.2	1.07302	0.101676	0.141214	NOT
Lignoceric acid	0.777369	17264.2	19566.3	1.13334	0.180585	0.368956	NOT
Linoleic acid	0.148785	2.87346e+06	969861	0.337524	-1.56694	3.3536	NOT
Linoleoylglycine	0.777369	32049.3	28823.3	0.899342	-0.153059	0.379133	NOT
Lithocholic acid	0.706285	57837.2	39071.9	0.675549	-0.565868	0.921146	NOT
Ltc4-[d5]	0.00197979	1341.96	599.507	0.446739	-1.1625	0.275899	NOT
m-Chlorohippuric acid	0.777369	775972	721102	0.929288	-0.105802	1.07913	NOT
Macluraxanthone	0.128786	5081.09	6266.36	1.23327	0.302491	0.396344	NOT
Madecassic acid	0.495664	8302.93	11414.7	1.37478	0.4592	0.135196	NOT
Malate	0.809754	28245.6	30122.7	1.06645	0.0928211	0.968606	NOT
Maltotetraose	1	1048.83	1026.57	0.978775	-0.0309515	0.13382	NOT
Mandipropamid	0.528183	1742.25	1489.56	0.854962	-0.226067	0.0487115	NOT
Manumycin A	0.528183	2210.1	1075.45	0.486606	-1.03917	0.163107	NOT
Mecoprop-p	0.0216044	4893.35	8976.94	1.83452	0.875403	0.155795	NOT
Mesoxalate	0.557187	5239.18	4105.65	0.783644	-0.351729	0.0731433	NOT
Mestranol	0.599806	25963.2	30821.8	1.18713	0.247483	0.680186	NOT
Methotrexate	0.777369	3519.04	3239.86	0.920667	-0.119249	0.199692	NOT
Methoxyfenozide	0.88469	5122.6	5616.49	1.09641	0.132793	0.115526	NOT
Methyl (4r,8as)-1-hydroxy-2-(hydroxymethyl)-5,5,8a-trimethyl-4-[(2e,4e,6e)-octa-2,4,6-trienoyl]oxy-4a,6,7,8-tetrahydro-4h-naphthalene-1-carboxylate	0.910242	9561.75	9598.25	1.00382	0.00549765	0.461069	NOT
Metoprolol acid	0.809754	38432.7	17538.2	0.456336	-1.13183	0.892594	NOT
Microcystin lr	0.829799	114878	49792.8	0.43344	-1.2061	1.31526	NOT
Mycophenolic acid .beta.-d-glucuronide	0.185898	10093.4	2975.67	0.294814	-1.76212	0.353231	NOT
Myo-inositol	0.0121487	551781	293739	0.532347	-0.90956	1.68522	Ma high
Myristic acid	0.88469	384056	233930	0.609103	-0.715241	1.67726	NOT
N-.alpha.-acetyl-l-ornithine	0.0388493	120590	580700	4.81548	2.26768	1.2424	Oa high
N-(dodecanoyl)-1-.beta.-glucosyl-sphing-4-enine	0.995304	2696.62	2711.55	1.00554	0.00796387	0.224184	NOT
N-acetyl-d-galactosamine 4-sulfate	0.910242	33443.9	31057.4	0.928644	-0.106802	0.435138	NOT
N-acetyl-d-glucosamine	0.425286	18021	21965.8	1.2189	0.285578	0.437848	NOT
N-Acetyl-D-Glucosamine 6-Phosphate	0.557187	3937.92	3479.39	0.883561	-0.178599	0.203962	NOT
N-acetyl-d-mannosamine	0.388612	1773.15	2530.55	1.42715	0.513141	0.257153	NOT
N-Acetyl-DL-methionine	0.809754	10522.3	11938.7	1.13461	0.182196	0.37113	NOT
N-acetyl-l-aspartic acid	0.931138	41160.5	41947.3	1.01912	0.0273206	0.710158	NOT
N-acetyl-l-carnosine	0.263247	2534.96	3882.96	1.53177	0.615197	0.283125	NOT
N-acetyl-l-phenylalanine	0.290778	13605.9	16665.4	1.22486	0.292623	0.41623	NOT
N-Acetylglucosamine 1-phosphate	0.425286	3633.17	2488.19	0.684855	-0.54613	0.224415	NOT
N-acetylneuraminic acid	0.16754	12458.7	16142.6	1.29569	0.373718	0.584818	NOT
N-acetyltryptophan	0.528183	39931.9	48793.8	1.22193	0.289157	0.355944	NOT
N-palmitoyl-d-sphingosine	0.148785	4653.54	11147.9	2.39557	1.26037	0.383483	NOT
N-palmitoyltaurine	0.459364	12347.7	8616.12	0.697794	-0.519128	0.610534	NOT
N,n-dimethylguanosine	0.324865	45047.7	39601	0.879089	-0.185919	0.525633	NOT
N,n'-dicarbobenzyloxy-l-ornithine	0.557187	1678.49	4391.49	2.61633	1.38754	0.121711	NOT
Nabilone	0.931138	5926.67	5662.81	0.955479	-0.0657039	0.0552867	NOT
Naringenin-4'-o-.beta.-d-glucuronide	0.88469	4252.21	8001.36	1.88169	0.912033	0.248856	NOT
Nocardamine	0.00967268	8497.44	11720.5	1.3793	0.463932	0.21553	NOT
Norethindrone Acetate	0.528183	13556	12090	0.891861	-0.165109	0.361414	NOT
Octadecanoic acid	0.459364	6.63442e+06	6.73826e+06	1.01565	0.0224052	7.02815	NOT
Oleana-1,9(11)-dien-28-oic acid, 2-cyano-3,12-dioxo-	0.829799	27036	15695.6	0.580545	-0.784519	0.462435	NOT
Oleic acid	0.745011	96544.8	78131.2	0.809274	-0.3053	0.90196	NOT
Oligomycin b	0.931138	13188.4	13191.7	1.00025	0.000355982	0.190175	NOT
Orotidine	0.0327514	1596.34	1136.36	0.711853	-0.490349	0.0780068	NOT
Oseltamivir acid	0.995304	6406.48	8039.78	1.25495	0.327625	0.124311	NOT
Oxalate	0.829799	95885.3	96609.2	1.00755	0.0108508	0.29252	NOT
Palmitic acid	0.973925	1.16335e+07	1.05683e+07	0.908435	-0.138544	5.079	NOT
Paulownin	0.557187	3622.47	3035.13	0.837864	-0.255212	0.142386	NOT
Pc(16:0e/10-hdohe)	0.16754	87207.6	137332	1.57478	0.655147	0.62833	NOT
Pc(16:0e/13-hode)	0.06703	46153.6	74985.8	1.6247	0.700175	0.476244	NOT
Pc(16:0e/8-hepe)	0.0145784	180430	292704	1.62226	0.698002	0.809354	NOT
Pc(16:1e/17-hdohe)	0.239039	33329.6	42996.1	1.29003	0.367404	0.361425	NOT
Pc(17:1/9-hode)	0.829799	80274.1	89399	1.11367	0.155324	1.08936	NOT
Pc(18:0e/20-hdohe)	0.0266313	57521.5	113417	1.97174	0.979467	0.578112	NOT
Pc(18:1e/14,15-eet)	0.128786	405264	642062	1.58431	0.66385	1.41486	NOT
Pe 34:0	0.599806	17442.4	20413.1	1.17031	0.22689	0.385609	NOT
Pe 39:6	0.599806	20825.6	25833.7	1.24048	0.310896	0.670626	NOT
Pe 40:4	0.185898	378013	614978	1.62687	0.702099	1.43892	NOT
Pg 40:8	0.745011	6934.29	7564.42	1.09087	0.125481	0.149221	NOT
Phe-met-arg-phe-amide	0.931138	9755.62	11154.8	1.14343	0.193365	0.213703	NOT
Phe(benzoyl)-leu-arg	0.16754	19887.9	43771.4	2.2009	1.1381	0.546158	NOT
Phenyl glucuronide	0.495664	6950.62	8994.43	1.29405	0.371891	0.354792	NOT
Phenyllactic acid	0.829799	81687.8	433652	5.30865	2.40834	0.216091	NOT
Phosphatidylcholine lyso alkyl 16:0	0.239039	5077.79	3282.09	0.646361	-0.629588	0.163182	NOT
Pi 32:0	0.0566403	3562.19	5351.14	1.50221	0.587084	0.0882669	NOT
Pi 32:1	0.0145784	2550.22	4293.95	1.68376	0.751686	0.148221	NOT
Pi 34:2	0.0566403	89778.2	164481	1.83208	0.873481	0.822716	NOT
Pi 35:2	0.863436	15916.5	18053.2	1.13425	0.181737	0.226816	NOT
Pi 36:2	0.00967268	127844	266821	2.08709	1.06149	0.985705	NOT
Pi 36:4	0.00197979	55283.8	113339	2.05014	1.03572	0.649395	NOT
Pi 37:4	0.0216044	6491.34	22974.7	3.53928	1.82345	0.243741	NOT
Pi 38:4	0.06703	1.0895e+06	1.79795e+06	1.65025	0.722689	3.40751	NOT
Pi 38:5	0.425286	67206.4	91401.1	1.36001	0.443613	0.539277	NOT
Pi 40:7	0.495664	5947.07	6425.38	1.08043	0.111603	0.16234	NOT
Pi(16:0e/15-hete)	0.0183663	59099	91202.2	1.54321	0.625934	0.547014	NOT
Pi(18:1/9-hode)	0.995304	4955.44	5482.01	1.10626	0.145693	0.0919331	NOT
Piperazine-n,n'-bis(2-hydroxypropanesulfonic acid)	0.495664	4460.6	5567.67	1.24819	0.319836	0.270042	NOT
Pitavastatin	0.829799	729.51	1055.29	1.44657	0.532634	0.112859	NOT
Plumieride	0.0327514	20896.1	14209.5	0.680005	-0.556383	0.189478	NOT
Pristanic acid	0.973925	8124.28	10410.3	1.28138	0.357696	0.257595	NOT
Probucol	0.528183	18487.9	5911.3	0.319739	-1.64503	0.608302	NOT
Progesterone	0.324865	15866.8	12961.3	0.816886	-0.291793	0.408296	NOT
Proline	0.557187	651511	923090	1.41684	0.502681	1.73024	NOT
Propanoic acid, 2-(4-chloro-2-methylphenoxy)-	0.973925	10026.3	9958.19	0.993208	-0.00983181	0.205728	NOT
Propanoic acid, 3-[[[2-[(aminoiminomethyl)amino]-4-thiazolyl]methyl]thio]-	0.128786	2637.75	1769.39	0.670796	-0.576053	0.341223	NOT
Propylpyrazoletriol	0.388612	9442.36	4986.19	0.528065	-0.921211	0.354054	NOT
Prostaglandin b1	0.128786	55781.1	25198.5	0.451738	-1.14644	0.885529	NOT
Prostaglandin d3	0.06703	3801.01	13017.4	3.42472	1.77599	0.0647445	NOT
Prostaglandin e3	0.388612	7592.25	17154.5	2.25948	1.17599	0.183977	NOT
Prostaglandin f2.alpha.	0.528183	4831.51	2761.36	0.571532	-0.807093	0.34936	NOT
Prostaglandin f2.beta.	0.185898	47964.5	26290.9	0.548132	-0.867404	0.55958	NOT
Prostaglandin g2	0.599806	29664.2	19455.6	0.655862	-0.608536	0.393984	NOT
Prunasin	0.16754	17546.2	22770	1.29772	0.375976	0.476123	NOT
Pseudouridine	0.148785	184396	145882	0.791135	-0.338004	0.810598	NOT
Psoralidin	0.360482	332443	273887	0.823861	-0.279527	1.18062	NOT
Pterine	0.00967268	28826	16694.7	0.579153	-0.787983	0.617129	NOT
Pyruvaldehyde	0.910242	154271	161459	1.04659	0.0656921	0.389983	NOT
Quinaprilat	0.931138	9530.02	11838.1	1.2422	0.312892	0.243114	NOT
Quinate	0.955607	22583.1	103255	4.5722	2.19289	0.969703	NOT
Quinolinate	0.263247	12235.3	8605.3	0.703316	-0.507754	0.329762	NOT
Quinoline-2,6-diol	0.425286	49911.1	70368.9	1.40989	0.495579	0.81858	NOT
Raltegravir	0.557187	2147.48	6670.15	3.10603	1.63507	0.27807	NOT
Rauwolscine	0.910242	14264.3	19376.3	1.35838	0.441884	0.251053	NOT
Rhoifolin	0.809754	1558.81	1356.31	0.870091	-0.200761	0.114652	NOT
Roburic acid	0.109905	28631.8	17383	0.607121	-0.719943	0.449032	NOT
Rutaevin	0.128786	1348.66	819.149	0.607381	-0.719326	0.184597	NOT
Salmeterol	0.212541	6536.83	3602.02	0.551035	-0.859785	0.145772	NOT
Sarcosine	0.00419249	509295	693843	1.36236	0.446106	1.33284	Oa high
Senegenin	0.955607	4381.51	4236.13	0.966819	-0.0486827	0.174093	NOT
Sm d34:1	0.528183	57190.8	65620.4	1.14739	0.198362	0.846856	NOT
Sm d42:2	0.324865	1368.91	2022.66	1.47756	0.563221	0.0962207	NOT
Sm d42:3	0.666491	3150.37	3830.17	1.21578	0.281888	0.139307	NOT
Spa-5dc (tentative)	0.829799	12985.3	12272.1	0.945083	-0.081487	0.133785	NOT
Suberosin	0.829799	1999.55	2514.33	1.25745	0.330496	0.10326	NOT
Suberoylanilide hydroxamic acid	0.829799	31854.3	33432.9	1.04956	0.0697791	0.324964	NOT
Succinimide	0.88469	29367	27576.3	0.939022	-0.0907685	0.570675	NOT
Sucrose	0.459364	38777.8	30710	0.791949	-0.336521	1.56349	NOT
Tartronate	0.88469	36318	35652.6	0.981679	-0.0266768	0.177424	NOT
Taurochenodeoxycholate	0.88469	1.11243e+06	637719	0.573265	-0.802727	5.03154	NOT
Taurocholate	0.557187	42016.2	84402.4	2.00881	1.00634	0.273923	NOT
Taurodeoxycholic acid	0.00197979	1522.31	5294.94	3.47822	1.79835	0.0786501	NOT
Taurolithocholic acid sulfate	0.931138	19690.1	4968.3	0.252325	-1.98665	0.701838	NOT
Tenofovir	0.666491	2404.98	2039.42	0.847999	-0.237866	0.136751	NOT
Tenuazonic acid	0.955607	9348.16	9024.43	0.96537	-0.0508457	0.445555	NOT
Terephthalic acid	1	52646.9	51998	0.987673	-0.0178944	0.301851	NOT
Tetradecanedioic acid	0.459364	54369.4	18970.7	0.348921	-1.51903	0.220876	NOT
Thiorphan	0.88469	4327.94	9647.15	2.22904	1.15642	0.28833	NOT
Thromboxane B2	0.666491	15017.4	8810.49	0.586687	-0.769337	0.53879	NOT
Thymol-beta-d-glucoside	0.290778	88850.3	54920.2	0.61812	-0.69404	0.866642	NOT
Totarol	0.995304	1413.75	1193.56	0.844248	-0.24426	0.555398	NOT
Trehalose	0.632303	16146.9	17228.5	1.06699	0.09354	0.0829776	NOT
Tyr-Met	0.931138	2448.37	2924.2	1.19434	0.256216	0.184971	NOT
Urapidil	0.0566403	12200.2	5647.47	0.4629	-1.11123	0.342446	NOT
Uric acid	0.557187	168827	179805	1.06502	0.090887	0.505488	NOT
Uridine	0.863436	891756	984772	1.10431	0.14314	1.42665	NOT
Valerenic acid	0.745011	452817	466165	1.02948	0.0419126	0.475022	NOT
Valinomycin	0.0183663	8429.43	18585.7	2.20485	1.14068	0.446251	NOT
Vitamin c	0.632303	12864.4	11543.5	0.89732	-0.156305	0.177951	NOT
Voacamine	0.931138	9678.74	8834.28	0.912751	-0.131706	0.177991	NOT
Xanthine	0.745011	73205.4	79013.4	1.07934	0.110146	0.660072	NOT
Xylitol	0.910242	33883.7	36818	1.0866	0.11982	0.400501	NOT
Z-ligustilide	0.557187	4085.13	3533.43	0.864951	-0.20931	0.0745003	NOT
Zinniol	0.290778	82090.7	142336	1.73388	0.794008	0.311934	NOT
5-methoxymethylone	0.0477365	55280.5	94393.3	1.70753	0.771914	2.0223	Oa high
Valine betaine	0.995304	66893.3	72664.5	1.08627	0.119388	1.51593	NOT
L-thiocitrulline	0.185898	311319	370384	1.18972	0.250628	2.74734	NOT
Morphine-3-glucuronide	0.388612	22144.7	42441.2	1.91654	0.938502	1.38265	NOT
L-Isoleucine	0.0477365	539414	810745	1.50301	0.587854	4.22584	Oa high
Imidazole	0.00274125	25372.5	48433.7	1.9089	0.932743	1.23802	Oa high
L-NG-Monomethylarginine	0.0183663	189624	102032	0.538074	-0.894124	2.12009	Ma high
Folinic acid	0.388612	17605.3	38589.6	2.19192	1.1322	1.65705	NOT
Azlocillin	0.388612	16714.3	34343.6	2.05474	1.03896	1.15865	NOT
Chenodeoxycholate	0.745011	2.34442e+06	3.05733e+06	1.30409	0.383046	8.99571	NOT
1,3-cyclobutanedicarboxylic acid, 2,4-diphenyl-, 1-(1-naphthalenyl) ester, (1.beta.,2r,3.alpha.,4r)-	0.528183	129706	317634	2.44889	1.29213	4.70515	NOT
Val-Ala-Lys	0.0388493	400095	680176	1.70004	0.765565	3.49073	Oa high
O-acetylsolasodine	0.00419249	90518.7	24343	0.268928	-1.89471	1.64282	Ma high
1,5-pentanediamine	0.0145784	2.05578e+06	2.99302e+06	1.45591	0.541918	5.80268	Oa high
N-(aminothioxomethyl)-5-oxo-1-propyl-2-pyrrolidineacetamide	1	17107.4	17243.8	1.00798	0.0114609	1.03098	NOT
Stearoylcarnitine	0.185898	15441.7	16631.2	1.07703	0.107058	1.37402	NOT
Betaine	0.973925	5.05912e+07	5.03997e+07	0.996215	-0.00547091	24.7673	NOT
DL-2-Aminoadipic acid	0.263247	100398	152468	1.51863	0.602774	2.5218	NOT
Goitrin	0.955607	731942	739092	1.00977	0.0140259	3.61859	NOT
1-Methylhistidine	0.495664	4.7843e+06	6.50301e+06	1.35924	0.442801	10.273	NOT
1-methyl-l-histidine	0.148785	6.72266e+06	1.70517e+07	2.53645	1.34281	12.6376	NOT
Phosphocholine	0.109905	500307	356237	0.712037	-0.489976	2.82479	NOT
1,2-diamino-2-methylpropane	0.0266313	634379	1.11036e+06	1.7503	0.807606	4.76576	Oa high
O-toluidine	0.557187	95564.4	113225	1.1848	0.244644	1.40828	NOT
Linoleic acid methyl ester	0.745011	29661.5	25411	0.856702	-0.223135	1.27577	NOT
Enniatin b	0.632303	16346.6	13013.4	0.796091	-0.328995	1.04292	NOT
5-aminovaleric acid	0.809754	73116.1	76496.1	1.04623	0.0651965	1.21413	NOT
Arg-Val	0.290778	121294	164659	1.35752	0.440971	2.15276	NOT
2'-deoxycytidine	0.745011	48768.9	47808.6	0.98031	-0.0286903	1.06008	NOT
2-aminoadipic acid	0.360482	145082	200305	1.38063	0.465326	3.03964	NOT
Glycerophosphocholine	0.528183	1.00207e+07	1.25166e+07	1.24907	0.320854	23.1174	NOT
DL-phenylalanine	0.809754	4.04962e+06	4.28472e+06	1.05806	0.0814151	7.08076	NOT
D-ornithine	0.459364	54816.9	83327.2	1.5201	0.604165	1.27	NOT
Val-Ile	0.0216044	24089.7	83798.3	3.47859	1.7985	1.45966	Oa high
Glutamic acid	0.863436	869018	857117	0.986305	-0.0198937	4.15219	NOT
Ser-Thr	0.955607	637383	693644	1.08827	0.122036	3.77327	NOT
Lys-Trp-Arg	0.777369	51467.2	53493.3	1.03937	0.055704	1.10248	NOT
Lpc 18:2	0.931138	2.54597e+07	2.66424e+07	1.04645	0.0655083	19.2503	NOT
Gramine	0.995304	160711	223761	1.39232	0.477495	1.67259	NOT
Creatinine	0.00419249	5.96813e+07	4.10343e+07	0.687557	-0.540449	21.0067	Ma high
2-amino-1-phenylethanol	0.829799	8.58344e+06	9.04651e+06	1.05395	0.0758042	9.97552	NOT
N-acetylglutamine	0.706285	1.27483e+06	1.47484e+06	1.15689	0.210255	5.73929	NOT
Norvaline	0.459364	131576	140668	1.06911	0.0964056	1.50303	NOT
Trans-cinnamic acid	0.809754	119931	125140	1.04343	0.0613347	1.12832	NOT
Pro-hyp	0.00855269	3.36617e+06	1.47488e+06	0.438148	-1.19051	11.866	Ma high
Pyridaben	0.388612	30875.7	28950.1	0.937632	-0.0929069	1.32623	NOT
Ile-Tyr	0.00566939	162808	335590	2.06126	1.04352	2.14707	Oa high
Malonic acid	0.360482	208644	374029	1.79266	0.842105	2.2276	NOT
1-methyladenosine	0.599806	199951	234347	1.17202	0.228997	1.53764	NOT
Lys-Phe-Lys	0.973925	61418.6	58669.2	0.955236	-0.0660706	2.20878	NOT
Phenylacetaldehyde	0.809754	688921	726726	1.05488	0.0770725	2.58817	NOT
L-palmitoylcarnitine	0.148785	54087.3	39522.3	0.730713	-0.452623	1.70303	NOT
Phosphorylcholine	0.16754	87984.2	56537	0.642581	-0.63805	1.03721	NOT
1-hexadecanoyl-2-octadecadienoyl-sn-glycero-3-phosphocholine	0.148785	7.59375e+06	1.27706e+07	1.68172	0.749938	12.8954	NOT
4-imidazoleacetic acid	0.666491	147090	123206	0.837622	-0.255629	2.68073	NOT
Guanine	0.829799	467282	541658	1.15917	0.213089	2.81476	NOT
16-Hydroxypalmitic acid	0.0327514	76700.1	28440.7	0.370804	-1.43127	1.25021	Ma high
Orsellinic acid	0.360482	128571	102799	0.799547	-0.322745	1.39331	NOT
Dibucaine	0.777369	376915	621456	1.6488	0.721414	3.9703	NOT
D-glucosamine, 6-sulfate	0.809754	334760	574323	1.71563	0.778738	2.79542	NOT
1-Palmitoyllysophosphatidylcholine	0.0388493	97499.3	174219	1.78687	0.837434	1.3804	Oa high
7-methylguanosine	0.0216044	333331	227397	0.682195	-0.551743	1.71648	Ma high
N-Acetyl-L-Histidine	0.809754	359877	370904	1.03064	0.0435418	1.45365	NOT
3-oxazolidinecarboxylic acid, 2,2-dimethyl-4-(1-oxo-2-hexadecyn-1-yl)-, 1,1-dimethylethyl ester, (4s)-	0.0121487	89923.2	22957.3	0.255299	-1.96974	1.42568	Ma high
17-trifluoromethylphenyltrinorprostaglandin f2.alpha. isopropyl ester	0.955607	17963.2	22201.4	1.23593	0.305599	1.04235	NOT
Asn-Gly-Lys	0.809754	109505	119959	1.09547	0.131548	2.23451	NOT
1-oleoyl-sn-glycero-3-phosphocholine	0.324865	1.93226e+07	2.23631e+07	1.15736	0.210836	10.7691	NOT
Methyl (1-(cyclohexylmethyl)-1h-indole-3-carbonyl)-l-valinate	0.557187	145434	243618	1.67511	0.744252	2.39798	NOT
Hexaethylene glycol	0.745011	573649	1.01519e+06	1.7697	0.823505	4.21157	NOT
L-Histidine	0.863436	902403	1.23406e+06	1.36753	0.451573	3.70166	NOT
Trigonelline	0.777369	3.73665e+06	3.2284e+06	0.863982	-0.210928	8.56305	NOT
Lys-Gly	0.910242	68770.3	58573.5	0.851728	-0.231536	1.1249	NOT
1-(1z-octadecenyl)-sn-glycero-3-phosphocholine	0.0932158	465482	381768	0.820156	-0.286029	2.22054	NOT
Valine	0.666491	1.539e+06	741797	0.482	-1.05289	5.5645	NOT
Allantoin	0.863436	93899.9	83650.8	0.890851	-0.166744	1.28961	NOT
Siduron	0.863436	256342	353621	1.37949	0.464132	4.07929	NOT
.alpha.-naphthylthiourea	0.829799	113321	103388	0.912349	-0.132343	1.09498	NOT
N-(1-amino-3,3-dimethyl-1-oxobutan-2-yl)-1-pentyl-1h-indole-3-carboxamide	0.777369	343462	499945	1.4556	0.541617	3.04713	NOT
Thioetheramide-PC	0.263247	415203	673250	1.62149	0.697325	2.8539	NOT
Tetraethylene glycol	0.955607	267472	260302	0.973192	-0.0392034	1.60099	NOT
Hydroxyproline	0.185898	72045.2	71687.9	0.995041	-0.00717214	2.31114	NOT
Propentofylline	0.931138	32705.4	34485.3	1.05442	0.0764515	1.03242	NOT
N-Carboxyethyl-.gamma.-aminobutyric acid	0.973925	123493	143679	1.16346	0.218417	1.10201	NOT
.gamma.-L-Glu-.epsilon.-L-Lys	0.910242	1.62168e+06	1.73415e+06	1.06936	0.0967447	3.90836	NOT
Echinocystic acid	1	104035	103852	0.998241	-0.00254	1.84414	NOT
Arg-Ala	0.863436	107323	101921	0.949665	-0.074509	1.18968	NOT
.gamma.-aminobutyric acid	0.995304	79723.9	79287.6	0.994528	-0.0079167	1.34523	NOT
6-Benzylaminopurine	0.910242	24467	21421.1	0.87551	-0.191804	2.02084	NOT
1-myristoyl-sn-glycero-3-phosphocholine	0.00566939	496214	1.11767e+06	2.25239	1.17146	2.11121	Oa high
N-acetylsphingosine	0.706285	60019.7	69764.3	1.16236	0.217054	1.06489	NOT
Arachidonoylthiophosphorylcholine	0.425286	183322	237977	1.29814	0.376441	1.70754	NOT
Cytosine	0.88469	67293.1	72239.1	1.0735	0.102322	1.23835	NOT
Hc toxin	0.973925	18113	20087.8	1.10903	0.149296	1.22141	NOT
L-carnosine	0.910242	2.08281e+06	2.56631e+06	1.23214	0.301167	8.10387	NOT
2,3-dinor-8-isoprostaglandin-f2.alpha.	0.88469	23569.6	33197.7	1.4085	0.494157	1.36398	NOT
Guanidoacetic acid	0.0266313	205376	120993	0.589131	-0.76334	1.00523	Ma high
1-hexadecyl-sn-glycero-3-phosphocholine	0.16754	884474	710521	0.803327	-0.315941	2.40107	NOT
Solanidine	0.829799	112587	96771.6	0.859527	-0.218386	1.12026	NOT
Oxyquinoline	0.809754	55283.5	63583.2	1.15013	0.201798	1.00107	NOT
1-pentadecanoyl-sn-glycero-3-phosphocholine	0.0266313	392653	737292	1.87772	0.908981	2.04655	Oa high
N-3,4-tridhydroxybenzamide	0.632303	1.28652e+06	685977	0.533202	-0.907245	5.94478	NOT
Artemisinin	0.863436	54214.7	66923.7	1.23442	0.303833	1.31794	NOT
Avobenzone	0.910242	8018.44	7295.07	0.909787	-0.1364	1.51529	NOT
Lpc 18:3	0.388612	436636	526159	1.20503	0.269067	1.75182	NOT
1,2-dithiolane-3-pentanamide, n,n'-1,3-propanediylbis-	0.809754	146782	123759	0.84315	-0.246139	1.47756	NOT
Pro-Glu	0.324865	170485	94360	0.55348	-0.853397	1.66309	NOT
L-Glutamine	0.809754	863127	761917	0.882741	-0.179939	2.93146	NOT
1-o-hexadecyl-2-deoxy-2-thio-s-acetyl-sn-glyceryl-3-phosphorylcholine	0.360482	401005	486634	1.21354	0.279218	2.16079	NOT
Niacinamide	0.528183	1.81246e+06	1.36398e+06	0.752555	-0.41013	3.84355	NOT
4-pyridoxic acid	0.599806	134467	179009	1.33125	0.412783	1.04586	NOT
Pro-leu	0.128786	1.15974e+06	826322	0.712504	-0.489031	3.87043	NOT
1-palmitoyl-sn-glycero-3-phosphocholine	0.0145784	6.34648e+07	9.85958e+07	1.55355	0.635571	18.1693	Oa high
Triethylene glycol	0.931138	104187	103090	0.989475	-0.0152641	1.134	NOT
.beta.-muricholic acid	0.185898	301485	68181.5	0.226152	-2.14463	2.17236	NOT
Porphobilinogen	0.931138	155150	143798	0.926829	-0.109625	2.20945	NOT
1-hexadecyl-2-(5z,8z,11z,14z-eicosatetraenoyl)-sn-glycero-3-phosphocholine	0.995304	211086	190306	0.901553	-0.149516	1.43052	NOT
4-chloroamphetamine	0.528183	256723	318913	1.24224	0.312949	1.87425	NOT
N-oleoyl-d-erythro-sphingosylphosphorylcholine	0.931138	321599	312876	0.972876	-0.0396719	2.27525	NOT
1-Stearoyl-2-oleoyl-sn-glycerol 3-phosphocholine (SOPC)	0.557187	2.05349e+06	2.72561e+06	1.3273	0.408498	4.74461	NOT
L-carnitine	0.495664	5.189e+07	5.67501e+07	1.09366	0.129167	14.8665	NOT
Met-Met-Arg	0.557187	525121	625100	1.19039	0.251438	5.55563	NOT
Indole-3-acetonitrile	0.931138	141712	138385	0.976521	-0.0342772	1.53148	NOT
Calcimycin	0.557187	46087	9564.6	0.207534	-2.26858	1.0361	NOT
.alpha.-guanidinoglutaric acid	0.06703	9850.53	13948.6	1.41603	0.501852	0.19081	NOT
.alpha.-ionone	0.955607	50232.9	58586.2	1.16629	0.221929	0.567151	NOT
.alpha.-L-Glu-Gly	0.666491	105237	100467	0.954676	-0.0669173	0.981539	NOT
.beta.-Cyano-L-alanine	0.495664	121543	107862	0.88744	-0.172278	0.808546	NOT
.beta.-d-glucopyranosiduronic acid, 5-[3-[(2,2,3,3-tetramethylcyclopropyl)carbonyl]-1h-indol-1-yl]pentyl	0.955607	238196	278214	1.16801	0.224047	1.05	NOT
.beta.-d-glucose	0.745011	3388.6	3084.05	0.910124	-0.135865	0.109146	NOT
.beta.-ecdysone	0.745011	26558.5	31258.4	1.17696	0.235067	1.22452	NOT
.beta.-estradiol 17-valerate	0.528183	143058	130664	0.913369	-0.13073	1.18859	NOT
.beta.-Homoproline	0.16754	6872.57	3995.39	0.581353	-0.782514	0.754488	NOT
.gamma.-linolenoyl ethanolamide	0.973925	34809	35478.2	1.01922	0.0274718	0.752344	NOT
.gamma.-muricholic acid	0.809754	111108	148749	1.33877	0.420912	1.21028	NOT
.gamma.-undecalactone	0.777369	42583	45042.1	1.05775	0.0809989	0.234332	NOT
.tau.-fluvalinate	0.528183	7039.41	6609.98	0.938996	-0.0908097	0.211486	NOT
(-)-quebrachitol	1	20751.3	21084.1	1.01604	0.022953	0.221121	NOT
(-)-riboflavin	0.829799	50901.2	18029.7	0.35421	-1.49732	0.239059	NOT
(1e,4e)-1,5-bis(4-methoxyphenyl)penta-1,4-dien-3-one	0.706285	238750	298162	1.24884	0.320593	0.886188	NOT
(2r,3s,4s,5r,6r)-5-[(2s,3r,4r)-3,4-dihydroxy-4-(hydroxymethyl)oxolan-2-yl]oxy-2-(hydroxymethyl)-6-(2-phenylethoxy)oxane-3,4-diol	0.459364	5571.33	9324.98	1.67374	0.743079	0.547598	NOT
(2r)-3-hydroxyisovaleroylcarnitine	0.931138	21498.4	18752.2	0.872259	-0.197172	0.467912	NOT
(2r)-5-methoxy-2-methyl-2,3,8,9-tetrahydrofuro[2,3-h]chromen-4-one	0.910242	23680.6	60020.5	2.53458	1.34175	0.785994	NOT
(2s,3r,4s,5s,6r)-2-[(2r,3r,4s,5s,6r)-4,5-dihydroxy-6-(hydroxymethyl)-2-[[(3s,8r,10r,12r,14r,17s)-12-hydroxy-4,4,8,10,14-pentamethyl-17-[(2s)-6-methyl-2-[(2s,3r,4s,5s,6r)-3,4,5-trihydroxy-6-[[(2s,3r,4s,5s)-3,4,5-trihydroxyoxan-2-yl]oxymethyl]oxan-2-yl]oxyhept-5-en-2-yl]-2,3,5,6,7,9,11,12,13,15,16,17-dodecahydro-1h-cyclopenta[a]phenanthren-3-yl]oxy]oxan-3-yl]oxy-6-(hydroxymethyl)oxane-3,4,5-triol	0.239039	7033.2	5173.12	0.735529	-0.443146	#VALUE!	NOT
(2s,3s)-3,5,7-trihydroxy-6-methyl-2-(3,4,5-trihydroxyphenyl)-2,3-dihydrochromen-4-one	0.973925	6167.47	7772.51	1.26024	0.333703	0.237619	NOT
(3r,7r,9s,10s,12s,13r,14s,17r)-17-((2r)-6,7-dihydroxy-6-methylheptan-2-yl)-10,13-dimethylhexadecahydro-1h-cyclopenta[a]phenanthrene-3,7,12-triol	0.0216044	5087.1	1798.95	0.35363	-1.49969	0.357212	NOT
(3s)-5-[(1s,8ar)-2,5,5,8a-tetramethyl-4-oxo-4a,6,7,8-tetrahydro-1h-naphthalen-1-yl]-3-methylpentanoic acid	0.910242	18509.5	18388.3	0.993454	-0.00947537	0.415862	NOT
(4ar,5r,6as,6br,10s,12ar)-10-[(2r,3r,4r,5s,6r)-3-acetamido-4,5-dihydroxy-6-(hydroxymethyl)oxan-2-yl]oxy-5-hydroxy-2,2,6a,6b,9,9,12a-heptamethyl-1,3,4,5,6,6a,7,8,8a,10,11,12,13,14b-tetradecahydropicene-4a-carboxylic acid	0.239039	31123.3	40443.9	1.29947	0.377927	0.327212	NOT
(4s,5z,6s)-5-[2-[(e)-3-(4-hydroxyphenyl)prop-2-enoyl]oxyethylidene]-4-(2-methoxy-2-oxoethyl)-6-[(2s,3r,4s,5s,6r)-3,4,5-trihydroxy-6-(hydroxymethyl)oxan-2-yl]oxy-4h-pyran-3-carboxylic acid	0.88469	2469.1	2521.74	1.02132	0.030433	0.213394	NOT
(5r)-5-hydroxy-1-(4-hydroxy-3-methoxyphenyl)decan-3-one	0.557187	11423.8	6776.31	0.593173	-0.753476	0.263468	NOT
(e)-5-hydroxy-1,7-diphenylhept-1-en-3-one	0.88469	172940	186072	1.07593	0.10559	0.691039	NOT
(phenoxymethyl)penicilloic acid	0.495664	23719	37657.5	1.58765	0.666897	0.364282	NOT
(r)-(+)-arachidonyl-1'-hydroxy-2'-propylamide	0.706285	3912.34	4207.94	1.07556	0.105082	0.0731925	NOT
(S)-2-aminobutyric acid	0.910242	16096.1	17054.9	1.05957	0.083477	0.728618	NOT
[(1r,2r,3ar,5r,6e,10r,11s,13r,13as)-1,2,3a,11,13-pentaacetyloxy-2,5,8,8-tetramethyl-12-methylidene-4,9-dioxo-3,5,10,11,13,13a-hexahydro-1h-cyclopenta[12]annulen-10-yl] 2-methylbutanoate	0.290778	8321.04	5650.73	0.679089	-0.558328	0.0724538	NOT
[(2r,3r,4s,5s,6r)-3-acetyloxy-2-(acetyloxymethyl)-5-hexanoyloxy-6-[(2s,3r)-2,3,4-trihydroxybutoxy]oxan-4-yl] tetradecanoate	0.973925	4542.12	3907.17	0.860209	-0.217241	0.150725	NOT
[(2s,3r,4s,5r,6r)-6-[[(2r,3s,4s,5r,6r)-3,4-dihydroxy-6-[(2e,6e,10e)-3,7,11,15-tetramethylhexadeca-2,6,10,14-tetraenoxy]-5-[(2s,3r,4r,5s,6s)-3,4,5-triacetyloxy-6-methyloxan-2-yl]oxyoxan-2-yl]methoxy]-4,5-dihydroxy-2-methyloxan-3-yl] acetate	0.557187	41681.5	32202.7	0.772591	-0.372223	0.723668	NOT
[truncated: 994 more rows]

## Sheet: Table S8
Supplementary Table 8. Lipis classified into four clusters by Mfuzz package
Lipids	Cluster
POS1412	Cluster1
POS3144	Cluster1
[truncated: 1,085 more rows]

## Sheet: Table S9
Supplementary Table 9. Significantly different lipids between different groups
[truncated: 83 more rows]

[truncated: 8 more sheets: Table S10, Table S11, Table S12, Table S13, Table S14, Table S15, Table S16, Table S17]
